# Supplementary material for: Nanobody-based VSR7 tracing shows clathrin-dependent TGN to Golgi recycling
Source: Nat Commun. 2023 Oct 30;14:6926. doi: 10.1038/s41467-023-42331-1 (PMC10616157; doi:10.1038/s41467-023-42331-1)
Supplement: Supplementary file 4 — Source Data [file 41467_2023_42331_MOESM4_ESM.xlsx]

## Sheet: Fig 1
	Fig 1c				Fig 1d				Fig 1e
	Line intensity analysis				Line intensity analysis				Fluorescence lifetime analysis
	Distance	Intensity	Intensity		Distance	Intensity	Intensity
	(μm)	(A.U.)	(A.U.)		(μm)	(A.U.)	(A.U.)
	X	Y-green	Y-red		X	Y-green	Y-red			I	II	III	IV	V		I vs. II				I vs. III				I vs. IV				I vs. V
		GFP-CNX	Aleu-RFP			GFP-CNX	Aleu-RFP		cell 1	2.463	2.388	2.454	2.455	2.374		P value	<0.0001			P value	0.3514			P value	0.0886			P value	<0.0001
	0	526.5	349		0	531	141		cell 2	2.463	2.388	2.466	2.471	2.384		P value summary	****			P value summary	ns			P value summary	ns			P value summary	****
	0.0727	467.469	354.776		0.06837	644.19	116.426		cell 3	2.48	2.361	2.474	2.467	2.368		Significantly different (P < 0.05)?	Yes			Significantly different (P < 0.05)?	No			Significantly different (P < 0.05)?	No			Significantly different (P < 0.05)?	Yes
	0.14541	483.432	440.062		0.13674	692.591	120.496		cell 4	2.446	2.366	2.459	2.493	2.3899		One- or two-tailed P value?	Two-tailed			One- or two-tailed P value?	Two-tailed			One- or two-tailed P value?	Two-tailed			One- or two-tailed P value?	Two-tailed
	0.21811	466.397	561.034		0.20511	637.566	140.438		cell 5	2.457	2.386	2.488	2.485	2.373		t, df	t=12.81, df=20			t, df	t=0.9541, df=20			t, df	t=1.778, df=23			t, df	t=13.57, df=20
	0.29082	520.284	807.539		0.27348	722.008	117.248		cell 6	2.461	2.36	2.5	2.5	2.365
	0.36352	533.362	713.839		0.34185	838.111	133.359		cell 7	2.497	2.337	2.46	2.493	2.406		Mean of I	2.463			Mean of I	2.463			Mean of I	2.463			Mean of I	2.463
	0.43623	434.242	674.794		0.41022	529.062	196.653		cell 8	2.456	2.395	2.465	2.466	2.375		Mean of II	2.369			Mean of III	2.469			Mean of IV	2.474			Mean of V	2.381
	0.50893	432.863	575.479		0.47859	568.149	172.674		cell 9	2.477	2.352	2.475	2.488	2.392		Difference between means (II - I) ± SEM	-0.09427 ± 0.007361			Difference between means (III - I) ± SEM	0.006233 ± 0.006533			Difference between means (IV - I) ± SEM	0.01099 ± 0.006179			Difference between means (V - I) ± SEM	-0.08217 ± 0.006057
	0.58164	555.266	519.06		0.54696	708.512	158.223		cell 10	2.457	2.356	2.453	2.465	2.383		95% confidence interval	-0.1096 to -0.07891			95% confidence interval	-0.007394 to 0.01986			95% confidence interval	-0.001795 to 0.02377			95% confidence interval	-0.09480 to -0.06953
	0.65434	545.862	642.302		0.61533	629.416	147.781		cell 11	2.461			2.466			R squared (eta squared)	0.8913			R squared (eta squared)	0.04354			R squared (eta squared)	0.1209			R squared (eta squared)	0.902
	0.72705	709.783	665.911		0.6837	514.688	131.628		cell 12	2.44			2.456
	0.79975	792.575	638.93		0.75207	718.375	183		cell 13				2.459			F test to compare variances				F test to compare variances				F test to compare variances				F test to compare variances
	0.87246	705.879	703.634		0.82044	606.091	278.545									F, DFn, Dfd	1.569, 9, 11			F, DFn, Dfd	1.024, 11, 9			F, DFn, Dfd	1.024, 12, 11			F, DFn, Dfd	1.497, 11, 9
	0.94516	980.082	861.799		0.88881	580.36	346.124									P value	0.4744			P value	0.9886			P value	0.9751			P value	0.554
	1.01787	1197.6	955.754		0.95718	523.68	446.983									P value summary	ns			P value summary	ns			P value summary	ns			P value summary	ns
	1.09057	1357.26	1030.28		1.02555	537.775	558.066									Significantly different (P < 0.05)?	No			Significantly different (P < 0.05)?	No			Significantly different (P < 0.05)?	No			Significantly different (P < 0.05)?	No
	1.16328	1368.79	1259.75		1.09392	500.455	844.785
	1.23598	1742.1	1494.56		1.16228	355.237	991.616									Data analyzed				Data analyzed				Data analyzed				Data analyzed
	1.30869	1966.8	1710.59		1.23065	330.008	1539.01									Sample size, I	12			Sample size, I	12			Sample size, I	12			Sample size, I	12
	1.38139	2463.11	2096.88		1.29902	379.422	1872.39									Sample size, II	10			Sample size, III	10			Sample size, IV	13			Sample size, V	10
	1.4541	3393.51	3181.8		1.36739	352.091	1767
	1.5268	3850.84	3089.27		1.43576	256.521	1554.21
	1.59951	3362.74	2429.67		1.50413	141.75	1378
	1.67221	2325.07	1560.84		1.5725	126.873	1107.86
	1.74492	1387.15	1114.99		1.64087	117.942	745.207
	1.81762	1078.21	989.504		1.70924	73.957	339.607
	1.89032	861.444	829.726		1.77761	68.684	246.859
	1.96303	746.663	748.06		1.84598	113.988	161.653
	2.03573	657.354	680.409		1.91435	19.694	141.223
	2.10844	509.102	627.967		1.98272	26.583	148.901
	2.18114	411.325	465.276		2.05109	43.12	133.628
	2.25385	369.373	452.638		2.11946	20.697	106.017
	2.32655	335.749	337.27		2.18783	17.521	101.215
	2.39926	339.359	471.208		2.2562	20.062	101.5
	2.47196	279.522	282.098		2.32457	18.849	127.835
	2.54467	223.139	213.861		2.39294	4.384	109.326
	2.61737	203.762	282.984		2.46131	26.57	81.223
	2.69008	201.32	244.81		2.52968	27.407	104.496
	2.76278	196.07	306.727		2.59805	48.45	107.736
	2.83549	184.638	251.311		2.66642	16.055	85.388
	2.90819	153.983	235.888		2.73479	5.934	75.512
	2.9809	140	263		2.80316	1.87	76.868
					2.87153	12.329	72.81
					2.9399	20.502	83.711

## Sheet: Fig 2
		Fig 2a					Fig 2b					Fig 2c					Fig 2d					Fig 2e
		Line intensity analysis					Line intensity analysis					Line intensity analysis					Line intensity analysis					Fluorescence lifetimes analysis
		Distance	Intensity	Intensity	Intensity		Distance	Intensity	Intensity	Intensity		Distance	Intensity	Intensity	Intensity		Distance	Intensity	Intensity	Intensity			I	II	III	IV	V	VI	VII	VIII		I vs. II				I vs. III				I vs. IV				V vs. VI				V vs. VII
		(μm)	(A.U.)	(A.U.)	(A.U.)		(μm)	(A.U.)	(A.U.)	(A.U.)		(μm)	(A.U.)	(A.U.)	(A.U.)		(μm)	(A.U.)	(A.U.)	(A.U.)		cell 1	2.35	2.34	2.38	2.19	2.467	2.305	2.34	2.2		P value	0.5194			P value	0.5964			P value	<0.0001			P value	<0.0001			P value	0.5051
			Y-blue	Y-red	Y-green			Y-blue	Y-green	Y-red			Y-green	Y-blue	Y-red			Y-red	Y-green	Y-blue		cell 2	2.32	2.29	2.377	2.22	2.43	2.322	2.462	2.28		P value summary	ns			P value summary	ns			P value summary	****			P value summary	****			P value summary	ns
			Man1-CFP	Aleu-RFP	Man1-GFP			Man1-CFP	Man1-GFP	Aleu-RFP			SYP61-GFP	Man1-CFP	Aleu-RFP			Aleu-RFP	SYP61-GFP	Man1-CFP		cell 3	2.29	2.28	2.34	2.21	2.37	2.272	2.366	2.3		Significantly different (P < 0.05)?	No			Significantly different (P < 0.05)?	No			Significantly different (P < 0.05)?	Yes			Significantly different (P < 0.05)?	Yes			Significantly different (P < 0.05)?	No
		0	97.5	78	45		0	286.667	84.778	890.444		0	410.889	445.222	1336.56		0	158	256	269		cell 4	2.3	2.3	2.344	2.17	2.385	2.225	2.438	2.27		One- or two-tailed P value?	Two-tailed			One- or two-tailed P value?	Two-tailed			One- or two-tailed P value?	Two-tailed			One- or two-tailed P value?	Two-tailed			One- or two-tailed P value?	Two-tailed
		0.06215	175.752	185.105	151.783		0.06215	314.621	63.925	783.21		0.08141	323.986	304.58	1447.42		0.09416	180.2	102.075	343.925		cell 5	2.35	2.37	2.365	2.18	2.418	2.245	2.378	2.236		t, df	t=0.6572, df=18			t, df	t=0.5386, df=19			t, df	t=9.487, df=18			t, df	t=8.875, df=22			t, df	t=0.6771, df=23
		0.1243	150.405	203.698	112.761		0.1243	296.863	167.728	769.318		0.16282	427.785	361.546	1413.25		0.18833	297.95	221.15	417.85		cell 6	2.34	2.38	2.302	2.2	2.448	2.18	2.372	2.2958
		0.18644	44.059	157.262	162.567		0.18644	396.527	229.809	966.576		0.24423	376.27	432.011	1593.86		0.28249	201.9	343.75	458.6		cell 7	2.33	2.36	2.328	2.15	2.3781	2.32	2.472	2.23		Mean of column I	2.335			Mean of I	2.335			Mean of I	2.335			Mean of V	2.406			Mean of V	2.406
		0.24859	125.271	242.632	211.429		0.24859	286.162	173.953	813.057		0.32564	487.642	385.924	1528.37		0.37665	267.1	378.1	347.2		cell 8	2.39	2.355	2.31	2.15	2.455	2.256	2.379	2.22		Mean of column II	2.346			Mean of III	2.343			Mean of IV	2.182			Mean of VI	2.258			Mean of VII	2.396
		0.31074	145.618	154.6	155.153		0.31074	382.058	144.094	886.902		0.40705	391.473	530.978	1761.65		0.47082	261.5	739	480.625		cell 9	2.33	2.4	2.28	2.25	2.4	2.235	2.387	2.25		Difference between means (II -I) ± SEM	0.01050 ± 0.01598			Difference between means (III - I) ± SEM	0.007727 ± 0.01435			Difference between means (IV - I) ± SEM	-0.1530 ± 0.01613			Difference between means (VI - V) ± SEM	-0.1479 ± 0.01667			Difference between means (VII - V) ± SEM	-0.01038 ± 0.01534
		0.37289	128	76.609	115.609		0.37289	485.535	195.222	765.837		0.48846	715.663	571.19	1590.45		0.56498	395.3	1266.15	473.05		cell 10	2.35	2.38	2.344	2.1	2.383	2.283	2.397	2.22		95% confidence interval	-0.02307 to 0.04407			95% confidence interval	-0.02230 to 0.03775			95% confidence interval	-0.1869 to -0.1191			95% confidence interval	-0.1825 to -0.1134			95% confidence interval	-0.04211 to 0.02134
		0.43504	122.461	48.938	132.323		0.43504	556.703	309.078	705.953		0.56987	549.99	380.822	1697.42		0.65915	377.7	1856.8	413.1		cell 11			2.4		2.401	2.2	2.411	2.21		R squared (eta squared)	0.02343			R squared (eta squared)	0.01504			R squared (eta squared)	0.8333			R squared (eta squared)	0.7817			R squared (eta squared)	0.01954
		0.49718	148	113.222	118.647		0.49718	554.416	683.85	800.898		0.65128	466.865	397.837	1942.14		0.75331	336.8	3050.6	419.6		cell 12					2.3585		2.35
		0.55933	117.762	299.645	95.035		0.55933	1218.55	914.974	971.294		0.73269	649.806	526.36	2501.92		0.84747	320.725	3516.07	308.375		cell 13					2.389					F test to compare variances				F test to compare variances				F test to compare variances				F test to compare variances				F test to compare variances
		0.62148	178.007	241.719	111.048		0.62148	1810.95	1413.97	939.127		0.8141	553.52	541.471	3294.51		0.94164	458	3895	315.5												F, DFn, Dfd	2.169, 9, 9			F, DFn, Dfd	1.643, 10, 9			F, DFn, Dfd	2.229, 9, 9			F, DFn, Dfd	1.875, 10, 12			F, DFn, Dfd	1.500, 11, 12
		0.68363	74.641	427.284	185.286		0.68363	2168.1	1641.61	808.845		0.89551	806.055	467.985	3795.38		1.0358	244.15	4095	475.325												P value	0.2644			P value	0.4681			P value	0.2482			P value	0.3008			P value	0.4962
		0.74578	215.875	183.438	101.772		0.74578	2099.11	1695.71	740.559		0.97691	1081.01	348.362	4080.52		1.12996	349.7	3895	263.9												P value summary	ns			P value summary	ns			P value summary	ns			P value summary	ns			P value summary	ns
		0.80792	175.401	258.401	210.686		0.80792	1754.23	1547.41	774.964		1.05832	1512.91	381.929	3496.73		1.22413	333.85	3649.43	357												Significantly different (P < 0.05)?	No			Significantly different (P < 0.05)?	No			Significantly different (P < 0.05)?	No			Significantly different (P < 0.05)?	No			Significantly different (P < 0.05)?	No
		0.87007	152.668	358.79	186.494		0.87007	1248.74	1253.9	762.737		1.13973	1958.07	861.031	3358.58		1.31829	327.45	2608.85	132.55
		0.93222	197.926	454.957	487.142		0.93222	647.43	1270.66	601.068		1.22114	2175.25	750.173	2722.92		1.41246	247.75	1890.88	341.625												Data analyzed				Data analyzed				Data analyzed				Data analyzed				Data analyzed
		0.99437	341.861	925.111	220.96		0.99437	563.389	833.694	581.894		1.30255	2019.39	676.519	2071.66		1.50662	254.8	1726.6	374												Sample size, I	10			Sample size, I	10			Sample size, I	10			Sample size, V	13			Sample size, V	13
		1.05652	645.141	1141.36	367		1.05652	601.902	905.019	721.295		1.38396	2652.83	612.526	1989.06		1.60078	293.9	1254.35	439.675												Sample size, II	10			Sample size, III	11			Sample size, IV	10			Sample size, VI	11			Sample size, VII	12
		1.11866	1086.7	1285.94	728.637		1.11866	512.003	551.351	618.652		1.46537	2647	574.953	1813.22		1.69495	299.8	841.6	182.25
		1.18081	1376.52	1732.39	850.02		1.18081	547.026	469.708	759.509		1.54678	3071.44	467.307	1621.61		1.78911	482.7	674.6	136.25
		1.24296	1800.12	2404.85	1434.27		1.24296	510.853	306.826	526.373		1.62819	2896.52	427.819	1219.25		1.88327	600.5	553.5	210.5
		1.30511	2163.23	3224.6	1679.15		1.30511	350.332	335.794	704.82		1.7096	2593.71	394.038	1227.2		1.97744	407.425	467.325	183.625
		1.36726	3466.35	3116.78	1946.72		1.36726	480.218	339.779	592.65		1.79101	1552.72	466.023	1543.37		2.0716	511.85	578.85	326.95
		1.42941	3970.15	3600.02	2429.32		1.42941	557.048	283.281	522.981		1.87242	1215.11	484.837	1326.24		2.16577	675.525	781.975	304.7
		1.49155	4095	3999	2792.12		1.49155	474.58	302.074	627.429		1.95383	1063.4	761.743	1279.38		2.25993	331.2	596.6	256.6
		1.5537	3827.47	3122.46	2536.54		1.5537	469.081	422.624	956.627		2.03524	673.647	1315.7	1312.43		2.35409	439	509.125	169.75
		1.61585	2984.95	3382.29	2313.64		1.61585	400.573	253.558	827.323		2.11665	719.218	2039.55	1185.37		2.44826	541.2	562.1	289.15
		1.678	2545.98	2558.57	1986.73		1.678	629.818	339.232	1014.09		2.19806	796.621	3370.22	1024.89		2.54242	524.6	745.6	164.9
		1.74015	2209.5	1644.52	1271.49		1.74015	457.638	137.421	1567.84		2.27947	593.49	4019.65	1039.01		2.63658	374.4	602	355.8
		1.80229	1575.47	1358.57	1441.72		1.80229	363.482	134.256	1429.94		2.36088	441.333	3742.1	1131.21		2.73075	218.75	630.475	437.65
		1.86444	1246.01	1131.33	1032.92		1.86444	321.455	183.738	1699.31		2.44229	401.656	3586.21	992.203		2.82491	423.25	691.75	270.25
		1.92659	1036.27	764.398	975.059		1.92659	273.483	260.689	1133.31		2.5237	314.522	3210.16	925.227		2.91908	426.175	969.625	361.35
		1.98874	734	500.722	834.609		1.98874	244.46	234.013	1520.95		2.60511	375.523	3112.53	896.026		3.01324	515.8	762	699.8
		2.05089	499.493	537.449	481.865		2.05089	356.672	221.452	1841.98		2.68652	547.919	1994.9	729.464		3.1074	565.875	665.05	949.425
		2.11303	351.993	366.76	362.333		2.11303	394.119	138.586	2030.04		2.76793	576.255	2079.04	825.345		3.20157	499.75	605.85	1283.5
		2.17518	260.582	134.742	194.479		2.17518	215.838	129.07	2585.61		2.84933	381.383	1965.83	655.11		3.29573	582.375	622.375	2328.38
		2.23733	188.222	107.625	239.356		2.23733	269.014	53.466	2848.87		2.93074	458.074	1244.35	1103.99		3.38989	700.8	410.6	1741.5
		2.29948	159.042	74.151	120.299		2.29948	327.192	147.212	2760.06		3.01215	500.444	928.222	1097.56		3.48406	783.05	456.725	3003.3
		2.36163	92.234	14.359	155.55		2.36163	279.242	275.68	2680.3							3.57822	669.3	493.1	2904.2
		2.42377	196.327	79.184	84.557		2.42377	294.557	161.127	2572.64							3.67239	427.2	440.375	2192.62
		2.48592	54.792	87.778	21.066		2.48592	316.049	190.63	2307.74							3.76655	616	606	2373
		2.54807	173.711	25.868	80.429		2.54807	290.708	127.067	2236.09							3.86071	437.75	594.95	512
		2.61022	123.55	39.438	57.893		2.61022	183.815	155.151	1750.78							3.95488	418.85	377.75	838.75
		2.67237	132.906	29.669	28.551		2.67237	216.572	65.775	1229.1							4.04904	381.075	446.725	454.925
		2.73451	90.25	42.556	2.352		2.73451	217.256	178.065	1019.89							4.1432	286.8	390.1	360.6
		2.79666	87	5.594	27.135		2.79666	208.59	284.588	1183.4							4.23737	346.875	384.875	583.875
		2.85881	121	64.372	76.742		2.85881	301.974	261.619	1065.34							4.33153	286.55	436.7	499.3
		2.92096	65	54.736	40.418		2.92096	318.333	145.333	914.758							4.42569	332.875	277.1	649.7
		2.98311	37	47	5.782												4.51986	249.2	252.2	405.2
																	4.61402	334.275	242.025	151.525
																	4.70819	290.75	426.25	482
																	4.80235	431.575	695.6	220.55
																	4.89651	656.3	588	398.9
																	4.99068	583.975	399.625	149.525
																	5.08484	863.65	318.25	218.05
																	5.179	929.25	285.75	406.25
																	5.27317	1897.6	222.4	570.2
																	5.36733	1933.25	338.725	314.225
																	5.4615	1815.1	335.55	162.45
																	5.55566	2310.18	449.675	250.775
																	5.64982	2365	614.5	168.5
																	5.74399	2499.35	629.275	593.275
																	5.83815	2721.3	780.45	264.05
																	5.93231	2419.32	690.65	315.05
																	6.02648	2189.8	1069.4	257.8
																	6.12064	2079.62	964.5	409
																	6.21481	1853.75	851.4	309.8
																	6.30897	1161.95	621.325	235.4
																	6.40313	757.5	536.7	575.1
																	6.4973	460.725	441.2	430.05
																	6.59146	490.75	318.75	434.5
																	6.68562	306.925	746.475	212.175
																	6.77979	263.8	568.6	330.4
																	6.87395	333.325	531.1	625.275
																	6.96812	305.8	680.5	210.4
																	7.06228	283.125	579.875	714
																	7.15644	267.9	457	206.9
																	7.25061	254.8	353.85	307.4
																	7.34477	284.1	203.75	276.2
																	7.43893	294.8	119.075	368.975
																	7.5331	290	302	132

## Sheet: Fig 3
	Fig 3a				Fig 3b				Fig 3c				Fig 3d				Fig 3e				Fig 3f					Fig 3g					Fig 3h					Fig 3i
	Line intensity analysis				Line intensity analysis				Line intensity analysis				Line intensity analysis				Line intensity analysis				Line intensity analysis					Line intensity analysis					Line intensity analysis					Line intensity analysis
	Distance	Intensity	Intensity		Distance	Intensity	Intensity		Distance	Intensity	Intensity		Distance	Intensity	Intensity		Distance	Intensity	Intensity		Distance	Intensity	Intensity	Intensity		Distance	Intensity	Intensity	Intensity		Distance	Intensity	Intensity	Intensity		Distance	Intensity	Intensity	Intensity
	(μm)	(A.U.)	(A.U.)		(μm)	(A.U.)	(A.U.)		(μm)	(A.U.)	(A.U.)		(μm)	(A.U.)	(A.U.)		(μm)	(A.U.)	(A.U.)		(μm)	(A.U.)	(A.U.)	(A.U.)		(μm)	(A.U.)	(A.U.)	(A.U.)		(μm)	(A.U.)	(A.U.)	(A.U.)		(μm)	(A.U.)	(A.U.)	(A.U.)
	X	Y-red	Y-green		X	Y-green	Y-red		X	Y-green	Y-red		X	Y-green	Y-red		X	Y-green	Y-red		X	Y-blue	Y-green	Y-red		X	Y-blue	Y-red	Y-green		X	Y-blue	Y-green	Y-red		X	Y-blue	Y-red	Y-green
		GFP-VSR7	RFP-VSR4			GFP-VSR7	SYP61-RFP			GFP-VSR7	RFP-BP80			GFP-VSR7	ST-RFP			GFP-VSR7	Man1-RFP			SYP61-CFP	Alue-RFP	GFP-VSR7			SYP61-CFP	Alue-RFP	GFP-VSR7			SYP61-CFP	GFP-VSR7	RFP-AFVY			SYP61-CFP	RFP-AFVY	GFP-VSR7
	0	191	448.667		0	491	90.5		0	93	64		0	533.556	94.667		0	198.889	217.556		0	186.111	118.333	168.889		0	856	110.333	232.333		0	159.222	121.222	304.333		0	647.333	531	539.972
	0.09166	327.5	565.5		0.07769	467.908	83.631		0.07769	111.633	96.177		0.06215	566.983	30.462		0.0665	198.738	240.245		0.06215	125.819	116.41	277.955		0.07769	1047.94	108.421	237.252		0.06215	226.064	141.764	301.127		0.05189	1043.21	721.775	458.021
	0.18333	546	743		0.15537	376.862	77.676		0.15537	101.43	102.797		0.1243	562.78	55.236		0.13299	141.768	170.376		0.1243	86.87	121.149	261.221		0.15537	931.068	104.665	290.061		0.1243	210.912	161.616	362.942		0.10379	1327.3	659.725	479.923
	0.27499	510.5	1073.5		0.23306	545.364	78.383		0.23306	137.381	95.362		0.18644	550.292	31.589		0.19949	226.816	190.465		0.18644	148.091	135.364	355.85		0.23306	782.515	103.491	236.84		0.18644	194.62	175.258	361.978		0.15568	1855.56	979.36	398.351
	0.36666	416	1158.33		0.31074	495.627	126.824		0.31074	168.314	125.351		0.24859	469	111.528		0.26599	226.926	188.283		0.24859	181.544	122.179	365.984		0.31074	519.914	116.153	312.871		0.24859	169.339	193.002	462.889		0.20758	2110.47	888.417	238.452
	0.45832	355	1367		0.38843	402.426	81.467		0.38843	138.717	140.339		0.31074	465.808	103.057		0.33248	215.28	189.864		0.31074	195.718	116.495	350.941		0.38843	438.051	106.736	133.619		0.31074	280.19	273.966	434.137		0.25947	2327.74	806.926	388.04
	0.54998	436.333	1481		0.46611	522.709	77.778		0.46611	131.955	116.38		0.37289	535.924	75.299		0.39898	191.427	305.293		0.37289	215.372	109.349	327.076		0.46611	467.755	111.673	252.047		0.37289	352.821	311.127	383.115		0.31136	2544.35	675.446	335.428
	0.64165	798.5	1928.83		0.5438	555.701	66.755		0.5438	143.229	119.127		0.43504	480.939	81.554		0.46548	269.288	277.466		0.43504	188.979	122.273	369.066		0.5438	469.408	100.516	229.104		0.43504	417.082	516.215	407.785		0.36326	2570.59	758.617	254.971
	0.73331	757	2757		0.62148	425.969	114.399		0.62148	336.888	206.783		0.49718	442.444	107.481		0.53198	304.062	357.419		0.49718	132.202	136.367	342.837		0.62148	615.075	108.005	225.384		0.49718	406.7	584.231	500.134		0.41515	2402.87	817.38	331.951
	0.82497	1273.67	3861.67		0.69917	330.689	150.053		0.69917	405.18	177.437		0.55933	401.602	133.788		0.59847	355.582	430.262		0.55933	222.001	122.428	397.258		0.69917	838.178	124.522	206.226		0.55933	1147.9	766.662	320.536		0.46704	2259.34	764.848	363.09
	0.91664	1799.67	3175.67		0.77685	297.326	258.01		0.77685	474.47	292.007		0.62148	514.764	144.375		0.66497	278.675	388.181		0.62148	193.947	130.95	393.842		0.77685	840.723	121.037	262.852		0.62148	889.131	860.401	201.793		0.51894	2048.98	749.174	341.152
	1.0083	2525	3504.5		0.85454	444.507	646.56		0.85454	987.604	433.896		0.68363	590.124	184.433		0.73147	292.182	441.044		0.68363	316.527	139.433	558.701		0.85454	776.55	119.193	426.073		0.68363	1022.6	1034.36	232.136		0.57083	1763.35	931.246	228.198
	1.09997	2777.67	3291		0.93222	519.476	1077.99		0.93222	1448.63	586.483		0.74578	676	232.833		0.79796	365.584	491.707		0.74578	435.625	139.157	433.33		0.93222	496.992	105.62	182.778		0.74578	1977.54	1472.6	222.687		0.62273	1456.69	977.306	174.487
	1.19163	4029	2043.17		1.00991	800.396	1694.74		1.00991	2144.91	931.99		0.80792	459.497	314.642		0.86446	382.355	512.999		0.80792	545.49	137.426	461.883		1.00991	404.352	147.529	180.946		0.80792	1558.22	1611.38	217.105		0.67462	1054.75	714.131	376.352
	1.28329	4095	1405		1.08759	1100.59	2692.72		1.08759	3244.2	1450.82		0.87007	583.176	501.396		0.93096	425.121	521.821		0.87007	361.804	142.452	433.548		1.08759	617.69	192.385	317.948		0.87007	1686.72	1902.17	286.553		0.72651	758.956	709.085	466.72
	1.37496	3630.5	1233.67		1.16528	1092.75	3233.18		1.16528	2969.19	1547.32		0.93222	565.345	756.589		0.99745	436.444	433.889		0.93222	1133.36	529.922	881.188		1.16528	905.459	234.253	390.99		0.93222	2575.34	2780.15	280.692		0.77841	519.551	569.105	418.823
	1.46662	3336.67	1150.67		1.24296	1629.66	3841.09		1.24296	2608.89	1747.12		0.99437	552.778	1184.89		1.06395	529.071	622.775		0.99437	676.118	171.765	490.264		1.24296	729.946	506.432	962.744		0.99437	2200.09	3129.46	316.633		0.8303	399.269	435.435	392.733
	1.55828	2579	515		1.32065	2679.32	3622.76		1.32065	2622.52	1792.13		1.05652	661.387	1336.32		1.13045	688.967	851.905		1.05652	1091.55	227.287	849.046		1.32065	698.282	1302.41	1749.41		1.05652	2449.49	3016.56	292.17		0.8822	363.395	595.923	392.221
	1.64995	1262.33	411.667		1.39833	3427.58	3193.83		1.39833	2266.36	2075.54		1.11866	786.132	1426.33		1.19695	804.147	1085.16		1.11866	1374.04	252.375	703.439		1.39833	768.258	1259.3	1582.95		1.11866	2604.39	2776.15	245.003		0.93409	233.033	505.411	417.657
	1.74161	1715.5	428.833		1.47602	3635.25	2447.78		1.47602	1559.11	2757.6		1.18081	985.095	1518.5		1.26344	988.936	1871.47		1.18081	1738.01	250.119	792.35		1.47602	912.929	1654.4	1892.06		1.18081	2504.77	2818.42	232.198		0.98598	169.12	694.1	455.431
	1.83328	508	216		1.5537	3758.13	1916.75		1.5537	1016.27	3083.89		1.24296	1068.79	1776.57		1.32994	1397.25	2118.92		1.24296	1994.01	362.884	1107.88		1.5537	990.027	1843.2	2571.31		1.24296	2191.45	1789.02	270.62		1.03788	169.329	986.834	384.369
	1.92494	475.5	233.333		1.63139	4012.35	1057.18		1.63139	755.969	2910.67		1.30511	1549.18	1860.62		1.39644	2019.09	3160.31		1.30511	2011.6	439.876	1552.11		1.63139	1288.32	1664	2027.71		1.30511	1469.89	895.088	262.821		1.08977	268.629	1782.35	396.528
	2.0166	489.667	180		1.70907	3902.7	702.084		1.70907	729.652	2353.79		1.36726	1681.64	2773.43		1.46293	2839.38	3922.75		1.36726	2237.01	1300.54	1875.01		1.70907	1414.97	1220.3	1599.39		1.36726	1768.2	738.881	226.099		1.14166	128.952	2089.17	287.096
	2.10827	449	186		1.78676	3259.1	572.86		1.78676	669.031	2595.34		1.42941	1784.3	2665.29		1.52943	3269.69	4091.76		1.42941	2304.82	1400.34	2148.51		1.78676	1685.18	1026.27	1366.71		1.42941	1015.08	398.508	275.435		1.19356	190.576	1918.09	200.674
	2.19993	349.333	184.333		1.86444	2728.14	482.681		1.86444	542.684	1831.79		1.49155	2239.72	2563.67		1.59593	3668.34	4073.95		1.49155	2485.81	1500.81	2360.2		1.86444	2035.55	628.572	908.897		1.49155	824.886	339.887	286.73		1.24545	172.531	2305.31	219.794
	2.29159	270	152.667		1.94213	2162.05	296.596		1.94213	395.188	1792.26		1.5537	2410.5	2355.53		1.66242	3403.15	3626.24		1.5537	2525.76	1750.74	2295.72		1.94213	2568.16	536.314	1310.12		1.5537	412.157	290.833	321.975		1.29735	124.023	2164.46	130.681
	2.38326	370	205		2.01981	1607.82	253.072		2.01981	341.11	1521.29		1.61585	2830.39	2225.52		1.72892	2702.57	3224.13		1.61585	2043.65	1000.21	2053.96		2.01981	2845.22	366.641	996.354		1.61585	654.938	226.828	494.722		1.34924	133.958	2170.73	179.035
	2.47492	319.833	142.5		2.0975	1124.91	334.311		2.0975	297.422	973.183		1.678	2736.93	2070.63		1.79542	1918.72	2754.48		1.678	1723.73	1180	1765.82		2.0975	1820.97	278.014	949.706		1.678	496.361	217.97	1026.28		1.40113	131.435	2077.13	246.889
	2.56659	144.667	145.333		2.17518	1185.22	339.186		2.17518	213.636	652.617		1.74015	2652.72	1860.39		1.86191	1419.97	1870.2		1.74015	1628.39	739.848	1890.45		2.17518	1107.83	195.612	209.091		1.74015	499.438	243.605	953.28		1.45303	128.282	2090.89	164.333
	2.65825	377.5	133		2.25287	774.908	292.276		2.25287	161.692	355.087		1.80229	2134.38	1552.84		1.92841	1028.29	1217.52		1.80229	1298.76	524.599	1787.53		2.25287	774.448	138.488	312.909		1.80229	553.076	239.619	1593.56		1.50492	141.778	1971.33	183.359
	2.74991	347	157.333		2.33055	566.521	245.396		2.33055	198.999	191.449		1.86444	2050.42	1199.38		1.99491	770.407	827.963		1.86444	1039.85	457.828	1577.66		2.33055	529.779	122.033	170.515		1.86444	520.719	279.539	1490.25		1.55682	153.582	1772.37	293.589
	2.84158	533.333	156.333		2.40824	484.056	163.591		2.40824	112.495	203.831		1.92659	1716.06	748.304		2.06141	605.357	624.705		1.92659	784.174	405.77	1135.26		2.40824	551.338	122.587	184.681		1.92659	625.001	310.714	1769.23		1.60871	153.754	1378.55	212.268
	2.93324	523	199		2.48592	401.734	190.607		2.48592	109.741	179.156		1.98874	1348	1073.22		2.1279	353.993	475.267		1.98874	446.104	409.158	1390.83		2.48592	744.959	112.809	201.101		1.98874	686.67	321.877	2005.88		1.6606	137.01	1412.15	240.987
					2.56361	319.569	55.977		2.56361	138.565	146.275		2.05089	1246.11	723.656		2.1944	329.311	337.338		2.05089	518.149	375.255	851.395		2.56361	822.062	79.709	165.454		2.05089	736.157	319.44	1627.04		1.7125	123.357	1092.08	229.347
					2.64129	283.818	55.925		2.64129	131.621	112.817		2.11303	1029.79	909.396		2.2609	338.826	381.267		2.11303	418.146	270.006	1008.15		2.64129	751.228	80.146	171.303		2.11303	757.155	327.908	1812.77		1.76439	146.447	991.747	227.786
					2.71898	226.606	45.569		2.71898	134.516	117.682		2.17518	874.248	604.59		2.32739	292.453	327.926		2.17518	374.776	255.1	846.006		2.71898	686.04	98.547	127.729		2.17518	593.289	247.502	1691.48		1.81628	196.719	1081.29	172.872
					2.79666	188.704	23.805		2.79666	121.346	149.058		2.23733	712.111	584.25		2.39389	285.191	334.498		2.23733	181.313	265.019	845.681		2.79666	491.396	111.439	138.168		2.23733	442.449	286.819	985.374		1.86818	187.396	791.089	239.033
					2.87435	191.805	37.878		2.87435	105	150		2.29948	595.491	676.599		2.46039	213.726	331.461		2.29948	417.788	225.12	616.725		2.87435	30	129	68		2.29948	675.441	208.928	1335.68		1.92007	122.288	751.581	232.085
					2.95203	144.111	59.333						2.36163	774.815	448.525		2.52688	199.316	277.454		2.36163	357.095	194.605	505.761							2.36163	636.393	181.537	871.615		1.97197	94.144	706.169	248.264
													2.42377	846.297	452.307		2.59338	316.059	286.141		2.42377	170.861	210.013	502.305							2.42377	521.609	179.634	590.004		2.02386	135.957	601.253	390.931
													2.48592	652.333	450.222		2.65988	204.432	194.914		2.48592	196.549	208.502	867.325							2.48592	328.008	144.696	265.42		2.07575	116.686	370.936	461.377
													2.54807	525.032	495.777		2.72638	88.883	98.674		2.54807	201.536	170.132	740.667							2.54807	289.657	129.364	123.937		2.12765	151.16	606.226	602.094
													2.61022	685.444	428.785		2.79287	132.013	218.178		2.61022	223.2	162.815	413.759							2.61022	218.886	107.145	82.176		2.17954	302.196	537.583	616.674
													2.67237	590.691	548.319		2.85937	143.328	137.316		2.67237	235.869	146.299	343.698							2.67237	261.477	112.554	13.377		2.23143	211.16	480.271	865.112
													2.73451	573.167	273.611		2.92587	117.224	73.789		2.73451	320.033	153.84	359.411							2.73451	211.31	106.472	28.082		2.28333	149.156	423.221	839.22
													2.79666	646.168	282.462		2.99236	153.333	40.333		2.79666	250.761	143.44	425.252							2.79666	121.755	89.703	13.944		2.33522	100.587	334.003	1078.29
													2.85881	664.368	216.153						2.85881	176.033	128.21	519.396							2.85881	51.743	97.079	33.701		2.38712	134.609	411.401	1479.22
													2.92096	628.623	375.226						2.92096	140.667	136	390							2.92096	30.333	84.333	29.667		2.43901	137.347	299.319	1728.75
													2.98311	541.333	180.667																					2.4909	172.139	377.216	1575.39
																																				2.5428	188.953	430.436	1344.13
																																				2.59469	194.18	372.716	1470.82
																																				2.64659	214.306	379.881	1435.48
																																				2.69848	219.13	407.943	1210.26
																																				2.75037	167.321	329.018	842.918
																																				2.80227	159.129	291.934	704.858
																																				2.85416	160.259	300.149	411.992
																																				2.90605	129.206	262.868	413.642
																																				2.95795	131.25	267.28	261.62
																																				3.00984	88.667	299	258.096

## Sheet: Fig 4
	Fig 4b				Fig 4c				Fig 4d				Fig 4e				Fig 4f					Fig 4g					Fig 4h
	Line intensity analysis				Line intensity analysis				Line intensity analysis				Line intensity analysis				Line intensity analysis					Line intensity analysis					Line intensity analysis
	Distance	Intensity	Intensity		Distance	Intensity	Intensity		Distance	Intensity	Intensity		Distance	Intensity	Intensity		Distance	Intensity	Intensity	Intensity		Distance	Intensity	Intensity	Intensity		Distance	Intensity	Intensity	Intensity
	(μm)	(A.U.)	(A.U.)		(μm)	(A.U.)	(A.U.)		(μm)	(A.U.)	(A.U.)		(μm)	(A.U.)	(A.U.)		(μm)	(A.U.)	(A.U.)	(A.U.)		(μm)	(A.U.)	(A.U.)	(A.U.)		(μm)	(A.U.)	(A.U.)	(A.U.)
	X	Y-blue	Y-red		X	Y-blue	Y-green		X	Y-red	Y-green		X	Y-red	Y-blue		X	Y-blue	Y-red	Y-green		X	Y-green	Y-blue	Y-red		X	Y-red	Y-blue	Y-green
		Man1-CFP	NbG-RFP-VSR7			Man1-CFP	Endocy secGFP-SYN			Man-RFP-NbG	Endocy secGFP-SYN			NbG-RFP-VSR7	SYP61-CFP-NbS			SYP61-CFP-NbS	NbG-RFP-VSR7	Endocy secGFP-SYN			Endocy secGFP-SYN	SYP61-CFP	NbG-RFP-VSR7			NbG-RFP-VSR7	Man1-CFP	Endocy secGFP-SYN
	0	67.667	91.333		0	13.556	49.667		0	49.667	72		0	267	526.5		0	80.333	45.333	19.333		0	90	288	4		0	98.188	97.125	97.125
	0.06215	113.75	72.694		0.046	14.253	64.131		0.069	49.807	44.627		0.07178	221.057	824.693		0.07085	62.621	41.226	19.639		0.06867	178.034	325.702	7.799		0.06215	60.922	68.56	66.079
	0.1243	126	128.25		0.092	17.659	59.179		0.138	55.585	44.598		0.14356	204.462	1448.36		0.1417	75.615	48.47	11.703		0.13734	107.283	363.902	4.8		0.1243	112.572	141.504	159.984
	0.18644	147.479	149.479		0.1381	14.271	51.725		0.2069	63.577	47.029		0.21534	216.175	1886.72		0.21254	73.516	51.066	6.308		0.20602	223.244	206.062	35.79		0.18644	56.776	236.377	196.133
	0.24859	126.889	169.556		0.1841	6.3	71.164		0.2759	49.306	49.069		0.28712	236.003	2558.31		0.28339	70.521	45.862	2.751		0.27469	123.227	408.845	14.438		0.24859	256.083	142.016	109
	0.31074	74.792	95.083		0.2301	17.933	52.282		0.3449	52.438	51.477		0.35891	274.724	2724.9		0.35424	89.529	47.724	6.805		0.34336	129.295	140.559	5.058		0.31074	120.536	179.793	170.525
	0.37289	66.583	108.583		0.2761	19.794	49.689		0.4139	71.855	51.403		0.43069	248.643	2762.63		0.42509	76.489	110.943	11.595		0.41203	111.367	374.964	30.856		0.37289	61.105	189.602	99.294
	0.43504	119.153	99.66		0.3221	17.129	48.586		0.4828	50.721	48.481		0.50247	334.584	3676.38		0.49594	75.01	88.362	10.385		0.4807	157.901	262.737	80.976		0.43504	164.4	162.438	246.525
	0.49718	66.667	34.333		0.3682	16.239	44.512		0.5518	50.361	46.99		0.57425	285.028	3854.88		0.56679	97.163	70.727	31.793		0.54938	181.757	601.068	63.309		0.49718	128.75	96.75	132.821
	0.55933	122.25	116.646		0.4142	11.267	49.153		0.6208	54.614	50.26		0.64603	362.176	4095		0.63763	99.106	47.194	42.058		0.61805	149.066	581.894	8.476		0.55933	99.322	59.409	87.035
	0.62148	242.556	309.806		0.4602	11.712	50.953		0.6898	48.129	48.549		0.71781	333.378	3801.5		0.70848	100.091	46.663	23.104		0.68672	152.598	721.295	14.951		0.62148	74.893	127.146	74.4
	0.68363	114.812	379.729		0.5062	16.435	48.756		0.7587	49.013	58.695		0.78959	253.161	3467.09		0.77933	126.443	54.8	24.226		0.75539	188.331	618.652	16.813		0.68363	178.803	295.596	184.203
	0.74578	152.333	111.333		0.5522	12.381	49.989		0.8277	49.98	63.787		0.86137	163.391	3058.83		0.85018	151.233	49.335	11.55		0.82406	139.134	1059.51	37.938		0.74578	231.312	269.469	362.228
	0.80792	221.965	246.688		0.5983	12.191	52.897		0.8967	46.999	53.032		0.93315	250.979	1434.44		0.92103	275.804	128.471	27.051		0.89273	173.863	1026.37	25.967		0.80792	256.082	206.558	394.292
	0.87007	119	251.083		0.6443	12.319	54.224		0.9657	48.203	45.953		1.00494	256.433	1534.38		0.99188	519.355	274.175	186.475		0.96141	131.158	704.82	10.803		0.87007	343.924	231.699	318.3
	0.93222	516.062	183.333		0.6903	15.609	57.028		1.0347	50.29	49.435		1.07672	330.889	1679.34		1.06272	646.748	431.834	454.245		1.03008	222.809	592.65	10.03		0.93222	464.545	250.288	327.684
	0.99437	358.889	266.111		0.7363	14.36	53.787		1.1036	53.171	53.515		1.1485	279.496	1690.54		1.13357	857.457	421.894	339.687		1.09875	220.639	522.981	19.311		0.99437	807.979	529.083	498.901
	1.05652	306.896	303.417		0.7823	13.787	48.217		1.1726	48.38	55.866		1.22028	340.743	1532.08		1.20442	797.653	428.752	648.929		1.16742	187.523	468.852	27.128		1.05652	1150.02	932.86	484.889
	1.11866	421.583	463.333		0.8284	14.271	51.082		1.2416	57.359	66.486		1.29206	269.904	1414.55		1.27527	1075.6	495.485	892.023		1.23609	165.733	323.926	15.726		1.11866	1443.27	1246.97	633.88
	1.18081	515.083	609.681		0.8744	21.474	50.097		1.3106	50.493	48.731		1.36384	237.551	575.421		1.34612	1395.37	834.528	870.775		1.30477	202.184	352.771	5.721		1.18081	2243.56	1896.65	1143.92
	1.24296	869.333	761.333		0.9204	12.628	44.406		1.3795	53.622	48.17		1.43562	459.967	791.613		1.41696	1467.1	959.755	867.432		1.37344	138.821	358.461	82.462		1.24296	2775.18	2445.44	1334.89
	1.30511	968.938	1003.08		0.9664	16.903	51.837		1.4485	52.654	49.98		1.5074	526.634	974.765		1.48781	1512.29	1024.28	1293.14		1.44211	101.412	263.904	46.083		1.30511	2846.5	2626.76	1834.97
	1.36726	1175.17	1423.11		1.0124	24.453	53.611		1.5175	46.409	50.167		1.57918	802.963	782.536		1.55866	1276.76	963.206	1234.61		1.51078	142.27	131.719	22.858		1.36726	3033.23	2723.35	2036.69
	1.42941	2083.04	2014.23		1.0585	17.796	55.776		1.5865	45.86	45.542		1.65096	1133.03	762.664		1.62951	1186.76	918.2	952.35		1.57945	108.444	156.222	12.667		1.42941	2546.82	2537.53	1951.77
	1.49155	2503.33	2364.33		1.1045	17.972	55.518		1.6554	69.931	55.902		1.72275	1056.2	629.967		1.70036	908.966	581.209	678.239		1.64813	132.843	252.233	25.866		1.49155	1571	2458	1481.28
	1.5537	2345.59	1721.17		1.1505	21.931	47.434		1.7244	65.252	53.438		1.79453	1492.86	580.476		1.77121	544.805	431.544	698.492		1.7168	143.23	278.974	20.758		1.5537	1062.48	987.361	1480.44
	1.61585	1821.75	1393		1.1965	15.338	52.988		1.7934	48.561	47.528		1.86631	1944.67	762.379		1.84205	514.983	282.546	611.667		1.78547	185.862	200.117	71.978		1.61585	609.566	856.333	1085.92
	1.678	1656.31	1335		1.2425	14.824	47.248		1.8624	49.27	48.954		1.93809	2566.84	842.04		1.9129	419.072	129.73	350.221		1.85414	204.535	184.197	56.393		1.678	426.557	378.043	867.183
	1.74015	1478.22	1028.78		1.2885	18.424	76.247		1.9313	52.429	121.871		2.00987	3282.38	749.783		1.98375	288.176	160.593	269.354		1.92281	191.5	171.037	82.076		1.74015	203.74	289.13	576.985
	1.80229	774.646	542.5		1.3346	31.99	76.591		2.0003	49.656	99.394		2.08165	3771.97	396.808		2.0546	243.979	173.428	168.429		1.99148	249.328	200.988	75.91		1.80229	222.863	300.806	224.062
	1.86444	368.917	472.333		1.3806	20.427	48.286		2.0693	60.269	55.385		2.15343	4071.03	371.753		2.12545	170.51	77.093	88.721		2.06016	240.679	203.397	75.614		1.86444	286.773	174.027	187.2
	1.92659	328.917	406.361		1.4266	17.829	57.247		2.1383	49.333	74.193		2.22521	4088.6	543.786		2.19629	152.837	43.795	45.798		2.12883	242.193	152.698	199.859		1.92659	171.583	173.563	147.444
	1.98874	302.667	251		1.4726	15.205	55.504		2.2073	57.476	67.118		2.29699	4028.26	174.594		2.26714	113.745	52.793	31.825		2.1975	305.39	172.103	303.249		1.98874	118.438	194.854	117.422
	2.05089	203.083	201.208		1.5186	15.075	52.607		2.2762	57.033	49.163		2.36878	3587.74	102.073		2.33799	78.903	67.586	50.619		2.26617	325.741	181.73	298.764		2.05089	141.109	112.35	170.109
	2.11303	114.528	158.667		1.5647	20.759	49.227		2.3452	53.531	79.893		2.44056	3153.62	85.49		2.40884	82.649	59.625	40.36		2.33484	533.618	248.265	303.155		2.11303	200.312	169.49	278.192
	2.17518	95.146	176.604		1.6107	24.393	47.566		2.4142	53.009	118.432		2.51234	2242.97	193.599		2.47969	82.304	132.378	25.058		2.40352	592.003	248.911	354.083		2.17518	313.296	278.406	363.984
	2.23733	185.333	196.333		1.6567	24.675	45.759		2.4832	48.985	95.445		2.58412	1733.7	1021.04		2.55054	93.814	57.299	47.446		2.47219	679.076	189.809	445.006		2.23733	278.359	219.109	129.804
	2.29948	202.764	24.722		1.7027	17.205	54.638		2.5521	51.72	49.497		2.6559	938.885	868.229		2.62138	80.197	123.4	17.945		2.54086	705.311	136.586	565.217		2.29948	75.901	189.253	58.325
	2.36163	227.167	176.583		1.7487	17.783	48.031		2.6211	48.317	58.963		2.72768	583.482	707.25		2.69223	97.832	85.557	29.453		2.60953	840.144	146.397	767.747		2.36163	135.259	135.658	128.968
	2.42377	184.583	240		1.7948	15.933	45.865		2.6901	51.737	124.146		2.79946	401.808	971.739		2.76308	78.747	117.175	73.743		2.6782	767.781	114.076	571.353		2.42377	175.725	171.539	208.287
	2.48592	143.111	136		1.8408	12.631	47.927		2.7591	55.711	52.746		2.87124	263.552	960.956		2.83393	70.901	67.545	4.552		2.74688	581.219	118.689	302.427		2.48592	97	217.583	146.387
	2.54807	149.146	96.75		1.8868	15.215	51.091		2.828	50.216	71.229		2.94302	222	1225		2.90478	74.222	65.444	32.222		2.81555	490.88	165.256	215.572		2.54807	101.884	76.357	252.415
	2.61022	153.083	70.75		1.9328	17.611	50.415		2.897	47.523	80.023											2.88422	486.397	161.556	180.828		2.61022	51.551	229.422	211.336
	2.67237	262.653	38.514		1.9788	19.066	56.246		2.966	49.502	242.681											2.95289	270.384	183.394	152.297		2.67237	108.14	98.578	167.842
	2.73451	307	46		2.0249	48.474	47.772		3.035	50.475	129.279																2.73451	53.24	99.839	248.408
	2.79666	126.208	158.875		2.0709	28.579	49.122		3.104	49.623	56.829																2.79666	208.198	200.797	59.697
	2.85881	259.361	102.667		2.1169	9.473	45.993		3.1729	58.449	51.027																2.85881	90.852	115.5	181.764
	2.92096	228.604	33.479		2.1629	13.121	51.411		3.2419	129.674	61.533																2.92096	32.607	72.52	89.355
	2.98311	203	76.333		2.2089	11.709	47.03		3.3109	49.625	63.852																2.98311	79.875	130.562	56.632
					2.255	20.28	50.054		3.3799	50.809	52.173
					2.301	16.434	49.646		3.4488	51.792	54.31
					2.347	19.054	49.68		3.5178	55.454	70.799
					2.393	11.649	51.144		3.5868	50.782	93.131
					2.439	8.844	54.796		3.6558	48.095	123.526
					2.4851	15.06	53.913		3.7247	47.777	61.967
					2.5311	19.278	52.453		3.7937	49.386	63.324
					2.5771	17.967	51.482		3.8627	53.891	91.815
					2.6231	15.849	48.632		3.9317	55.169	175.516
					2.6691	19.223	43.909		4.0007	59.416	105.629
					2.7152	15.734	45.307		4.0696	58.652	100.273
					2.7612	13.678	51.085		4.1386	48.667	72.04
					2.8072	19.137	48.174		4.2076	56.139	212.515
					2.8532	17.084	52.44		4.2766	54.857	74.585
					2.8992	19.001	49.241		4.3455	48.013	62.433
					2.9453	16.809	48.547		4.4145	56.537	157.423
					2.9913	14.805	50.793		4.4835	57.657	122.749
					3.0373	26.624	50.687		4.5525	51.948	72.844
					3.0833	11.227	52.901		4.6214	49.015	54.314
					3.1293	13.744	66.36		4.6904	95.236	76.132
					3.1754	14.651	60.625		4.7594	84.561	65.46
					3.2214	15.548	62.057		4.8284	135.482	115.114
					3.2674	15.168	50.368		4.8973	54.223	83.519
					3.3134	17.927	49.502		4.9663	62.528	106.232
					3.3594	18.038	54.733		5.0353	58.643	114.713
					3.4055	16.748	55.514		5.1043	54.401	91.425
					3.4515	14.761	53.476		5.1733	87.241	70.703
					3.4975	11.475	54.753		5.2422	103.12	366.781
					3.5435	11.284	54.429		5.3112	50.921	561.784
					3.5895	16.756	55.906		5.3802	50.661	570.114
					3.6355	16.564	51.832		5.4492	110.995	656.154
					3.6816	12.836	51.294		5.5181	98.474	627.134
					3.7276	12.668	53.971		5.5871	154.04	572.886
					3.7736	14.715	49.172		5.6561	108.52	575.013
					3.8196	18.812	50.935		5.7251	54.218	632.897
					3.8656	14.325	50.254		5.794	74.556	580.838
					3.9117	20.832	49.159		5.863	130.913	641.021
					3.9577	13.624	49.667		5.932	161.599	578.229
					4.0037	9.396	52.748		6.001	153.558	575.758
					4.0497	7.899	46.607		6.07	140.014	623.957
					4.0957	13.743	67.842		6.1389	156.744	584.476
					4.1418	11.181	75.392		6.2079	105.6	670.829
					4.1878	17.295	51.74		6.2769	63.79	700.315
					4.2338	16.898	50.397		6.3459	114.663	609.908
					4.2798	15.835	53.304		6.4148	164.429	633.166
					4.3258	13.968	52.797		6.4838	117.035	666.717
					4.3719	19.186	52.589		6.5528	163.221	743.571
					4.4179	19.275	50.547		6.6218	189.029	635.504
					4.4639	15.705	49.319		6.6907	250.532	601.802
					4.5099	15.995	52.084		6.7597	72.836	615.132
					4.5559	16.704	67.56		6.8287	133.323	563.998
					4.602	11.176	50.393		6.8977	109.141	662.488
					4.648	11.016	51.364		6.9667	111.851	611.251
					4.694	13.081	52.023		7.0356	112.163	552.58
					4.74	14.44	52.068		7.1046	80.821	698.276
					4.786	18.731	50.038		7.1736	63.683	652.354
					4.8321	22.894	48.525		7.2426	193.717	720.322
					4.8781	33.871	51.002		7.3115	88.886	613.436
					4.9241	17.439	51.177		7.3805	250.189	692.424
					4.9701	28.266	46.52		7.4495	342.11	640.137
					5.0161	24.029	45.522		7.5185	308.521	666.063
					5.0622	20.375	49.253		7.5874	219.508	667.376
					5.1082	15.901	49.646		7.6564	66.194	652.313
					5.1542	14.804	47.241		7.7254	67.881	607.221
					5.2002	13.702	47.757		7.7944	118.188	579.636
					5.2462	15.488	50.047		7.8634	100.252	559.108
					5.2923	12.18	48.432		7.9323	118.388	591.177
					5.3383	11.902	55.725		8.0013	159.78	677.2
					5.3843	23.428	55.304		8.0703	284.908	761.072
					5.4303	18.209	71.522		8.1393	113.536	745.073
					5.4763	25.397	58.592		8.2082	136.282	646.389
					5.5224	15.669	48.191		8.2772	131.639	693.092
					5.5684	10.565	52.821		8.3462	145.901	565.113
					5.6144	16.863	60.231		8.4152	119.94	635.985
					5.6604	17.704	62.819		8.4841	165.056	587.171
					5.7064	14.532	53.494		8.5531	251.476	645.772
					5.7524	14.94	49.711		8.6221	110.547	615.784
					5.7985	14.181	48.349		8.6911	191.563	582.578
					5.8445	15.295	87.69		8.76	233.029	562.937
					5.8905	9.886	49.287		8.829	196.431	587.626
					5.9365	14.897	48.596		8.898	213.054	599.494
					5.9825	17.118	46.275		8.967	319.05	587.99
					6.0286	30.505	51.997		9.036	125.409	633.071
					6.0746	57.618	54.203		9.1049	57.758	698.232
					6.1206	17.981	47.148		9.1739	146.541	699.625
					6.1666	16.052	49.861		9.2429	170.858	802.986
					6.2126	15.035	50.628		9.3119	181.436	738.256
					6.2587	18.777	52.644		9.3808	137.264	749.213
					6.3047	16.419	51.997		9.4498	250.043	604.849
					6.3507	11.627	52.58		9.5188	251.485	587.904
					6.3967	12.799	51.329		9.5878	96.516	623.119
					6.4427	13.734	49.751		9.6567	157.872	615.707
					6.4888	14.084	53.603		9.7257	225.599	659.667
					6.5348	13.679	68.028		9.7947	100.197	617.923
					6.5808	13.653	47.501		9.8637	69.322	650.826
					6.6268	17.523	45.325		9.9327	152.083	647.973
					6.6728	17	51.269		10.0016	72.851	624.349
					6.7189	17.758	51.358		10.0706	137.123	621.305
					6.7649	13.796	54.05		10.1396	222.58	609.049
					6.8109	16.647	50.028		10.2086	49.372	615.678
					6.8569	18.085	52.441		10.2775	49.219	577.678
					6.9029	11.45	49.801		10.3465	265.921	562.881
					6.949	12.871	47.504		10.4155	200.403	707.526
					6.995	12.372	49.693		10.4845	176.253	797.154
					7.041	6.758	52.965		10.5534	304.917	848.217
					7.087	14.264	49.001		10.6224	465.749	774.254
					7.133	17.362	52.057		10.6914	286.778	695.124
					7.1791	16.128	52.308		10.7604	211.666	614.158
					7.2251	15.892	50.886		10.8294	222.289	580.284
					7.2711	19.094	47.867		10.8983	283.409	610.863
					7.3171	8.432	53.403		10.9673	185.725	580.135
					7.3631	15.511	55.216		11.0363	164.935	653.544
					7.4092	12.009	50.163		11.1053	225.857	672.434
					7.4552	12.685	52.089		11.1742	207.221	706.776
					7.5012	10.648	54.576		11.2432	143.833	702.144
					7.5472	14.736	49.143		11.3122	138.199	629.345
					7.5932	13.367	53.875		11.3812	117.672	659.607
					7.6393	14.271	48.542		11.4501	113.16	746.133
					7.6853	14.555	47.978		11.5191	131.44	628.628
					7.7313	13.564	49.288		11.5881	181.455	593.716
					7.7773	13.81	53.312		11.6571	78.266	639.99
					7.8233	18.963	53.725		11.726	105.986	663.744
					7.8694	17.756	47.826		11.795	91.535	664.828
					7.9154	41.384	51.038		11.864	155.926	557.234
					7.9614	21.859	46.21		11.933	182.677	568.746
					8.0074	14.703	47.314		12.002	114.825	679.823
					8.0534	15.035	48.938		12.0709	177.045	703.08
					8.0995	13.431	51.603		12.1399	217.104	679.501
					8.1455	14.664	48.646		12.2089	220.075	723.559
					8.1915	13.92	46.723		12.2779	140.155	643.77
					8.2375	14.021	47.719		12.3468	181.363	593.008
					8.2835	15.471	74.815		12.4158	135.806	616.042
					8.3295	8.894	51.535		12.4848	51.757	801.404
					8.3756	20.429	48.536		12.5538	150.254	558.536
					8.4216	18.346	50.458		12.6227	115.807	619.357
					8.4676	17.526	47.458		12.6917	224.082	681.907
					8.5136	16.826	48.149		12.7607	264.932	634.441
					8.5596	13.511	49.052		12.8297	123.238	564.971
					8.6057	15.048	49.761		12.8987	296.942	658.298
					8.6517	14.942	49.279		12.9676	205.557	614.207
					8.6977	34.717	49.36		13.0366	204.591	635.54
					8.7437	24.865	51.317		13.1056	195.828	650.749
					8.7897	14.868	57.752		13.1746	228.742	605.233
					8.8358	15.361	53.101		13.2435	228.636	572.992
					8.8818	14.646	53.675		13.3125	113.524	595.835
					8.9278	17.818	50.095		13.3815	107.182	618.282
					8.9738	15.053	55.771		13.4505	137.149	607.984
					9.0198	14.183	72.59		13.5194	221.864	601.109
					9.0659	15.976	47.978		13.5884	110.872	628.472
					9.1119	10.899	49.903		13.6574	124.363	628.749
					9.1579	12.838	49.495		13.7264	192.347	565.863
					9.2039	11.501	49.164		13.7954	134.899	567.908
					9.2499	12.156	50.614		13.8643	164.448	577.312
					9.296	13.883	178.908		13.9333	228.618	584.767
					9.342	14.991	48.088		14.0023	231.683	583.52
					9.388	15.711	62.418		14.0713	177.935	601.439
					9.434	17.13	60.105		14.1402	129.599	553.517
					9.48	33.592	52.803		14.2092	215.079	578.269
					9.5261	48.742	55.594		14.2782	268.952	670.11
					9.5721	19.504	77.753		14.3472	223.587	610.715
					9.6181	12.05	50.583		14.4161	175.444	676.007
					9.6641	12.799	56.058		14.4851	123.909	618.27
					9.7101	11.916	49.595		14.5541	214.359	646.654
					9.7562	13.438	50.282		14.6231	115.807	644.561
					9.8022	17.789	51.245		14.692	154.485	705.084
					9.8482	13.256	54.774		14.761	194.044	643.524
					9.8942	18.999	51.01		14.83	177.767	616.46
					9.9402	16.302	52.224		14.899	108.581	640.08
					9.9863	47.311	52.283		14.968	132.556	679.756
					10.0323	35.572	65.104		15.0369	196.601	621.645
					10.0783	7.695	75.319		15.1059	135.254	666.435
					10.1243	7.829	47.253		15.1749	68.801	612.809
					10.1703	9.267	44.716		15.2439	121.517	600.821
					10.2164	18.457	47.753		15.3128	123.465	549.718
					10.2624	15.659	52.831		15.3818	338.52	609.659
					10.3084	14.882	48.611		15.4508	300.843	554.84
					10.3544	21.57	48.357		15.5198	65.028	677.498
					10.4004	17.356	50.383		15.5887	104.266	762.784
					10.4464	11.909	50.666		15.6577	104.099	761.847
					10.4925	13.756	50.666		15.7267	149.775	624.805
					10.5385	16.496	66.193		15.7957	80.953	555.553
					10.5845	15.927	47.445		15.8647	99.3	520.81
					10.6305	17.688	48.704		15.9336	90.063	559.747
					10.6765	12.987	50.086		16.0026	210.787	663.082
					10.7226	21.346	53.095		16.0716	245.221	683.525
					10.7686	16.371	50.11		16.1406	172.162	641.509
					10.8146	15.604	52.784		16.2095	172.687	708.336
					10.8606	15.315	51.868		16.2785	276.28	629.918
					10.9066	14.166	48.217		16.3475	211.347	626.286
					10.9527	12.225	91.662		16.4165	162.113	619.228
					10.9987	14.304	62.386		16.4854	244.268	633.791
					11.0447	19.265	89.055		16.5544	186.997	661.174
					11.0907	18.057	95.396		16.6234	142.261	789.01
					11.1367	16.907	148.997		16.6924	202.396	662.582
					11.1828	21.819	48.543		16.7614	118.702	608.017
					11.2288	14.596	49.384		16.8303	274.414	554.055
					11.2748	13.786	51.221		16.8993	279.461	607.308
					11.3208	18.495	47.769		16.9683	156.558	589.335
					11.3668	17.028	52.924		17.0373	93.29	555.384
					11.4129	16.807	54.897		17.1062	145.302	634.17
					11.4589	17.364	55.133		17.1752	150.742	665.358
					11.5049	14.25	51.177		17.2442	133.009	610.471
					11.5509	16.364	51.731		17.3132	81.692	615.58
					11.5969	18.223	51.332		17.3821	81.877	644.358
					11.643	18.709	47.889		17.4511	165.238	668.983
					11.689	17.112	48.755		17.5201	138.281	608.669
					11.735	20.669	48.649		17.5891	172.614	640.807
					11.781	17.46	48.465		17.658	135.186	665.41
					11.827	14.608	47.297		17.727	81.707	696.928
					11.8731	15.455	46.151		17.796	61.806	635.209
					11.9191	18.02	46.357		17.865	291.518	589.213
					11.9651	21.168	62.868		17.934	368.981	665.7
					12.0111	20.1	75.97		18.0029	195.089	769.948
					12.0571	14.912	53.209		18.0719	211.26	679.283
					12.1032	14.358	49.921		18.1409	260.462	583.126
					12.1492	18.684	49.546		18.2099	189.649	760.345
					12.1952	10.252	42.393		18.2788	118.891	570.469
					12.2412	20.728	49.48		18.3478	156.754	738.636
					12.2872	13.113	48.732		18.4168	151.006	691.924
					12.3333	17.091	48.393		18.4858	123.802	649.432
					12.3793	15.851	51.474		18.5547	201.014	586.151
					12.4253	19.549	46.978		18.6237	222.362	553.392
					12.4713	13.612	47.454		18.6927	264.079	582.508
					12.5173	17.358	51.371		18.7617	167.904	599.94
					12.5634	10.57	51.087		18.8307	107.805	599.365
					12.6094	18.452	49.622		18.8996	94.232	593.919
					12.6554	12.527	50.538		18.9686	133.599	532.473
					12.7014	19.214	94.373		19.0376	112.205	557.727
					12.7474	49.342	60.165		19.1066	214.464	716.974
					12.7934	19.707	51.024		19.1755	143.664	769.429
					12.8395	16.496	51.912		19.2445	107.667	569.097
					12.8855	14.068	52.643		19.3135	98.112	595.501
					12.9315	11.395	54.646		19.3825	51.808	609.069
					12.9775	49.438	49.992		19.4514	99.087	748.581
					13.0235	21.575	48.861		19.5204	386.538	845.354
					13.0696	12.152	53.364		19.5894	152.125	556.215
					13.1156	13.656	50.425		19.6584	189.705	657.434
					13.1616	17.278	48.047		19.7274	124.505	635.575
					13.2076	16.461	56.611		19.7963	152.874	709.048
					13.2536	19.413	53.424		19.8653	145.474	600.436
					13.2997	12.489	45.868		19.9343	122.774	671.564
					13.3457	16.277	50.656		20.0033	267.876	641.72
					13.3917	21.77	48.859		20.0722	168.759	617.631
					13.4377	15.014	50.643		20.1412	174.585	578.965
					13.4837	11.732	68.974		20.2102	169.735	678.925
					13.5298	17.815	59.66		20.2792	116.194	649.524
					13.5758	15.289	50.169		20.3481	140.157	576.595
					13.6218	17.226	52.847		20.4171	133.154	634.109
					13.6678	16.441	51.417		20.4861	178.131	725.074
					13.7138	12.821	48.65		20.5551	134.997	642.682
					13.7599	12.318	47.922		20.6241	145.601	680.441
					13.8059	7.88	48.902		20.693	169.718	597.308
					13.8519	12.514	50.319		20.762	143.839	629.768
					13.8979	17.622	50.212		20.831	191.351	593.649
					13.9439	19.465	55.369		20.9	88.425	750.253
					13.99	36.051	53.578		20.9689	76.994	660.595
					14.036	37.499	111.003		21.0379	142.683	551.497
					14.082	35.134	59.465		21.1069	249.708	688.618
					14.128	35.083	50.805		21.1759	202.853	703.927
					14.174	23.333	51.142		21.2448	157.025	656.911
					14.2201	11.592	52.876		21.3138	104.41	590.723
					14.2661	16.94	48.456		21.3828	165.46	612.058
					14.3121	26.925	49.735		21.4518	221.57	665.795
					14.3581	19.917	53.446		21.5207	160.541	632.166
					14.4041	22.664	76.314		21.5897	174.589	597.39
					14.4502	34.717	98.848		21.6587	194.749	665.59
					14.4962	11.815	53.935		21.7277	84.872	735.754
					14.5422	36.49	55.179		21.7967	148.551	654.481
					14.5882	23.446	52.246		21.8656	129.068	700.543
					14.6342	30.888	92.575		21.9346	199.031	796.488
					14.6803	46.671	52.691		22.0036	202.641	749.729
					14.7263	26.061	456.917		22.0726	119.456	642.906
					14.7723	41.921	550.179		22.1415	223.973	698.593
					14.8183	66.011	554.815		22.2105	102.504	681.616
					14.8643	54.375	553.537		22.2795	64.269	722.742
					14.9104	102.724	551.511		22.3485	105.42	710.732
					14.9564	73.13	550.775		22.4174	140.107	753.038
					15.0024	88.991	548.015		22.4864	203.615	563.49
					15.0484	79.035	549.98		22.5554	211.102	696.187
					15.0944	66.43	545.39		22.6244	148.318	665.352
					15.1404	110.582	552.855		22.6934	80.48	677.62
					15.1865	118.548	551.209		22.7623	62.097	751.932
					15.2325	107.951	548.016		22.8313	84.51	732.222
					15.2785	157.493	553.599		22.9003	131.961	673.936
					15.3245	113.938	561.83		22.9693	161.704	648.896
					15.3705	185.526	517.357		23.0382	84.285	667.874
					15.4166	192.082	551.236		23.1072	128.468	735.189
					15.4626	213.536	551.401		23.1762	88.321	742.395
					15.5086	228.755	546.872		23.2452	106.128	607.56
					15.5546	334.915	549.944		23.3141	84.141	668.189
					15.6006	251.752	582.025		23.3831	110.91	685.334
					15.6467	302.799	550.909		23.4521	115.162	716.701
					15.6927	525.163	565.292		23.5211	107.905	802.847
					15.7387	597.355	561.987		23.59	208.727	620.857
					15.7847	521.872	678.028		23.659	193.397	788.658
					15.8307	862.434	584.805		23.728	228.821	621.133
					15.8768	1144.82	607.252		23.797	189.826	739.851
					15.9228	1725.33	656.676		23.866	77.005	585.999
					15.9688	2776.85	597.633		23.9349	268.747	603.453
					16.0148	3242.93	593.81		24.0039	97.904	693.451
					16.0608	3574.8	564.231		24.0729	167.669	602.17
					16.1069	4069.31	653.323		24.1419	160.596	603.655
					16.1529	4095	603.011		24.2108	154.562	640.667
					16.1989	4095	597.307		24.2798	112.743	690.052
					16.2449	4095	591.114		24.3488	92.876	650.096
					16.2909	4095	651.002		24.4178	149.5	594.03
					16.337	4095	587.535		24.4867	233.132	668.498
					16.383	4095	592.977		24.5557	173.492	661.572
					16.429	4095	592.771		24.6247	108.805	712.742
					16.475	4095	642.89		24.6937	109.308	687.993
					16.521	4095	593.152		24.7627	178.499	631.82
					16.5671	4095	580.008		24.8316	265.325	674.061
					16.6131	3816.52	667.924		24.9006	136.276	607.962
					16.6591	3816.86	614.828		24.9696	127.512	667.12
					16.7051	3474.06	600.027		25.0386	178.321	636.101
					16.7511	3068.23	619.283		25.1075	384.29	715.419
					16.7972	2564.59	600.554		25.1765	238.102	611.732
					16.8432	2013.2	546.514		25.2455	156.811	703.786
					16.8892	1135.33	568.175		25.3145	122.401	839.415
					16.9352	787.525	664.318		25.3834	183.099	680.08
					16.9812	624.292	697.45		25.4524	216.062	644.078
					17.0273	671.629	652.095		25.5214	258.813	728.569
					17.0733	667.068	743.843		25.5904	151.496	726.697
					17.1193	334.576	738.242		25.6594	176.952	701.345
					17.1653	231.787	785.089		25.7283	201.372	674.427
					17.2113	272.195	689.134		25.7973	298.663	622.477
					17.2574	200.824	695.579		25.8663	168.808	667.184
					17.3034	91.451	640.634		25.9353	102.031	719.293
					17.3494	130.447	837.19		26.0042	96.581	576.176
					17.3954	130.761	601.62		26.0732	145.957	598.78
					17.4414	173.531	777.472		26.1422	157.35	641.94
					17.4874	176.897	651.633		26.2112	104.577	684.924
					17.5335	184.128	657.828		26.2801	124.747	688.512
					17.5795	192.482	711.079		26.3491	107.934	767.87
					17.6255	112.231	866.793		26.4181	57.035	607.166
					17.6715	112.231	680.582		26.4871	57.663	750.477
					17.7175	162.5	612.522		26.5561	63.445	594.496
					17.7636	155.827	679.816		26.625	127.693	639.906
					17.8096	97.856	681.38		26.694	98.795	589.168
					17.8556	234.697	682.345		26.763	68.845	594.178
					17.9016	215.978	586.11		26.832	156.654	702.65
					17.9476	152.457	723.543		26.9009	209.938	729.901
					17.9937	203.26	651.578		26.9699	159.142	600.37
					18.0397	308.878	701.807		27.0389	103.259	609.912
					18.0857	197.893	675.331		27.1079	167.155	641.083
					18.1317	121.63	610.307		27.1768	187.849	700.622
					18.1777	112.106	655.102		27.2458	132.562	722.352
					18.2238	182.406	589.487		27.3148	110.307	714.251
					18.2698	209.203	706.381		27.3838	64.098	764.6
					18.3158	143.749	741.119		27.4527	158.399	784.224
					18.3618	170.912	741.517		27.5217	240.966	815.052
					18.4078	336.564	717.474		27.5907	166.873	623.866
					18.4539	158.634	611.33		27.6597	147.705	656.814
					18.4999	111.988	790.706		27.7287	136.837	674.897
					18.5459	136.753	789.418		27.7976	337.571	604.46
					18.5919	63.299	245.303		27.8666	92.466	626.44
					18.6379	194.879	709.183		27.9356	131.312	756.731
					18.684	227.07	814.47		28.0046	204.422	624.643
					18.73	152.313	755.692		28.0735	122.343	652.576
					18.776	102.611	778.597		28.1425	89.247	664.033
					18.822	85.137	764.594		28.2115	143.039	573.142
					18.868	78.439	717.978		28.2805	98.279	607.887
					18.9141	147.225	587.215		28.3494	129.573	761.696
					18.9601	121.16	589.51		28.4184	87.901	783.623
					19.0061	221.43	596.319		28.4874	202.282	704.886
					19.0521	192.651	632.612		28.5564	121.802	753.925
					19.0981	152.667	704.556		28.6254	70.383	763.567
					19.1442	130.036	786.317		28.6943	184.852	738.25
					19.1902	105.853	726.298		28.7633	61.733	660.664
					19.2362	124.146	657.487		28.8323	119.984	579.365
					19.2822	116.45	668.55		28.9013	276.366	654.578
					19.3282	132.66	683.669		28.9702	227.635	757.848
					19.3743	250.075	603.616		29.0392	172.266	740.92
					19.4203	121.723	614.359		29.1082	196.672	611.986
					19.4663	208.91	687.096		29.1772	180.646	633.375
					19.5123	209.378	644.344		29.2461	76.351	591.42
					19.5583	121.486	676.741		29.3151	81.113	639.907
					19.6044	195.046	716.193		29.3841	227.61	896.744
					19.6504	244.639	509.093		29.4531	275.867	717.246
					19.6964	146.071	777.499		29.5221	113.051	785.502
					19.7424	160.4	652.167		29.591	104.054	628.052
					19.7884	213.253	694.496		29.66	185.22	654.993
					19.8344	148.673	696.897		29.729	148.903	737.974
					19.8805	207.257	709.678		29.798	162.77	969.938
					19.9265	217.173	833.247		29.8669	96.7	767.693
					19.9725	159.379	726.955		29.9359	107.222	797.948
					20.0185	146.652	839.171		30.0049	350.182	675.532
					20.0645	185.167	823.637		30.0739	147.693	638.179
					20.1106	198.261	583.207		30.1428	281.55	705.197
					20.1566	215.799	766.99		30.2118	178.309	695.465
					20.2026	204.045	684.544		30.2808	101.148	648.782
					20.2486	156.609	689.557		30.3498	102.012	783.171
					20.2946	114.914	669.299		30.4187	146.256	744.142
					20.3407	88.519	675.709		30.4877	219.773	734.599
					20.3867	133.687	653.761		30.5567	100.223	693.003
					20.4327	148.437	630.168		30.6257	250.318	745.534
					20.4787	237.601	788.068		30.6947	161.302	680.964
					20.5247	189.017	692.008		30.7636	117.969	747.829
					20.5708	185.379	672.83		30.8326	205.182	664.126
					20.6168	222.696	730.002		30.9016	254.791	753.502
					20.6628	152.612	706.465		30.9706	72.531	714.961
					20.7088	125.929	574.432		31.0395	77.981	913.941
					20.7548	96.094	714.959		31.1085	89.961	843.58
					20.8009	105.308	768.744		31.1775	105.031	733.965
					20.8469	166.814	677.32		31.2465	161.082	664.589
					20.8929	92.642	657.999		31.3154	187.11	709.474
					20.9389	92.263	721.048		31.3844	79.874	689.56
					20.9849	81.593	739.774		31.4534	113.329	727.686
					21.031	82.472	666.005		31.5224	195.755	713.147
					21.077	160.394	672.284		31.5914	154.778	620.832
					21.123	208.694	678.637		31.6603	145.173	702.915
					21.169	101.281	780.785		31.7293	81.074	888.579
					21.215	106.508	737.808		31.7983	127.717	867.446
					21.2611	151.591	690.355		31.8673	129.267	695.55
					21.3071	184.879	659.63		31.9362	204.671	579.327
					21.3531	103.93	701.591		32.0052	163.331	640.309
					21.3991	199.376	667.638		32.0742	141.429	857.503
					21.4451	127.571	734.993		32.1432	135.957	590.419
					21.4912	126.469	782.054		32.2121	156.226	826.417
					21.5372	185.604	698.807		32.2811	136.75	692.221
					21.5832	145.994	764.605		32.3501	148.413	727.391
					21.6292	165.92	733.229		32.4191	229.045	721.283
					21.6752	165.693	821.663		32.4881	229.014	616.21
					21.7213	171.391	783.806		32.557	150.87	535.571
					21.7673	101.623	681.702		32.626	105.269	577.432
					21.8133	89.373	767.641		32.695	389.893	671.765
					21.8593	68.381	748.823		32.764	157.039	692.423
					21.9053	89.552	667.221		32.8329	127.086	664.471
					21.9513	105.036	673.764		32.9019	100.646	716.181
					21.9974	96.707	667.559		32.9709	58.545	673.911
					22.0434	124.754	779.62		33.0399	78.426	669.168
					22.0894	96.196	889.971		33.1088	231.757	671.701
					22.1354	198.575	649.981		33.1778	278.154	623.465
					22.1814	204.438	600.64		33.2468	214.125	602.206
					22.2275	194.383	763.077		33.3158	212.665	613.8
					22.2735	130.279	617.502		33.3848	141.807	677.977
					22.3195	170.435	568.021		33.4537	105.281	761.688
					22.3655	164.66	652.426		33.5227	149.854	781.552
					22.4115	156.049	813.799		33.5917	144.577	732.351
					22.4576	121.315	749.288		33.6607	255.846	580.436
					22.5036	109.916	630.234		33.7296	126.05	728.845
					22.5496	246.76	693.598		33.7986	153.733	681.937
					22.5956	186.347	672.308		33.8676	162.726	633.524
					22.6416	117.87	685.077		33.9366	148.922	682.15
					22.6877	99.563	615.819		34.0055	123.705	831.202
					22.7337	185.92	657.311		34.0745	213.333	763.959
					22.7797	115.396	637.413		34.1435	233.763	749.829
					22.8257	161.032	613.743		34.2125	222.476	703.011
					22.8717	145.952	603.105		34.2814	87.242	745.801
					22.9178	143.56	856.12		34.3504	79.27	704.248
					22.9638	230.226	672.162		34.4194	149.263	626.58
					23.0098	196.71	789.389		34.4884	100.69	606.569
					23.0558	249.403	715.324		34.5574	90.644	657.56
					23.1018	133.064	684.772		34.6263	135.381	795.626
					23.1479	104.151	679.413		34.6953	128.184	936.612
					23.1939	164.302	696.256		34.7643	178.081	687.837
					23.2399	114.122	673.906		34.8333	203.197	731.67
					23.2859	185.267	874.352		34.9022	64.464	660.882
					23.3319	234.342	731.646		34.9712	146.16	664.43
					23.378	205.923	744.235		35.0402	171.051	692.805
					23.424	127.394	773.488		35.1092	138.511	809.781
					23.47	133.791	670.606		35.1781	119.054	660.047
					23.516	153.579	632.251		35.2471	127.727	687.838
					23.562	178.072	625.182		35.3161	133.338	605.528
					23.6081	169.186	798.195		35.3851	78.936	624.845
					23.6541	194.681	769.725		35.4541	95.34	664.414
					23.7001	158.754	659.992		35.523	84.676	759.104
					23.7461	117.804	650.284		35.592	162.632	662.71
					23.7921	118.688	574.404		35.661	169.205	671.241
					23.8382	133.181	1133.85		35.73	162.815	651.98
					23.8842	157.913	1113.04		35.7989	297.777	694.492
					23.9302	202.131	1195.25		35.8679	202.722	724.588
					23.9762	133.015	1322.41		35.9369	271.595	682.909
					24.0222	85.351	1169.43		36.0059	200.358	703.67
					24.0683	143.235	672.622		36.0748	149.064	639.236
					24.1143	122.031	599.134		36.1438	127.084	662.224
					24.1603	211.698	595.673		36.2128	97.268	726.048
					24.2063	220.103	732.456		36.2818	110.492	622.799
					24.2523	109.913	594.097		36.3507	158.143	681.455
					24.2983	122.327	697.122		36.4197	270.026	579.643
					24.3444	157.117	592.946		36.4887	256.206	580.695
					24.3904	139.974	609.485		36.5577	247.634	622.02
					24.4364	125.736	643.418		36.6267	249.321	719.006
					24.4824	77.138	645.074		36.6956	88.814	608.309
					24.5284	185.428	794.23		36.7646	160.686	682.516
					24.5745	130.885	756.573		36.8336	349.042	637.976
					24.6205	148.737	726.577		36.9026	332.181	706.088
					24.6665	188.02	707.204		36.9715	250.281	747.126
					24.7125	209.667	779.627		37.0405	80.941	733.559
					24.7585	73.238	768.012		37.1095	74.4	840.533
					24.8046	107.133	730.121		37.1785	111.549	781.406
					24.8506	118.086	728.258		37.2474	159.414	661.821
					24.8966	84.582	573.05		37.3164	189.026	706.896
					24.9426	106.004	691.442		37.3854	137.488	717.787
					24.9886	186.931	743.019		37.4544	192.366	749.598
					25.0347	247.165	598.14		37.5234	238.885	684.929
					25.0807	241.725	874.778		37.5923	159.554	752.317
					25.1267	209.229	730.127		37.6613	108.575	857.892
					25.1727	129.823	669.672		37.7303	63.573	600.816
					25.2187	45.499	600.537		37.7993	166.379	777.969
					25.2648	104.371	792.503		37.8682	195.945	669.186
					25.3108	112.071	652.215		37.9372	102.401	734.662
					25.3568	102.478	675.259		38.0062	239.692	712.652
					25.4028	82.3	655.942		38.0752	274.011	637.375
					25.4488	29.681	672.196		38.1441	280.486	675.367
					25.4949	67.043	612.36		38.2131	156.038	676.431
					25.5409	41.914	770.633		38.2821	120.007	671.173
					25.5869	103.576	714.146		38.3511	82.666	724.57
					25.6329	75.011	655.854		38.4201	84.595	765.293
					25.6789	102.464	640.704		38.489	111.952	770.687
					25.725	111.456	662.299		38.558	193.81	678.604
					25.771	170.626	894.287		38.627	286.641	618.074
					25.817	105.655	653.644		38.696	195.798	664.694
					25.863	138.261	669.386		38.7649	102.597	688.055
					25.909	189.144	728.445		38.8339	85.014	612.539
					25.9551	118.341	700.038		38.9029	86.023	626.285
					26.0011	110.443	608.806		38.9719	175.423	829.983
					26.0471	97.472	604.867		39.0408	258.011	768
					26.0931	238.262	819.613		39.1098	248.69	625.041
					26.1391	245.102	703.462		39.1788	223.343	834.535
					26.1852	97.269	702.465		39.2478	99.962	640.356
					26.2312	62.66	706.835		39.3167	141.053	564.899
					26.2772	117.702	861.224		39.3857	53.136	647.25
					26.3232	166.334	805.334		39.4547	200.183	608.863
					26.3692	183.368	640.325		39.5237	167.385	639.607
					26.4153	66.278	599.187		39.5927	134.15	806.165
					26.4613	78.579	578.73		39.6616	55.007	714.883
					26.5073	108.34	599.111		39.7306	80.508	665.799
					26.5533	67.104	804.127		39.7996	182.192	687.913
					26.5993	113.847	657.909		39.8686	180.601	705.477
					26.6453	159.985	662.583		39.9375	123.558	774.258
					26.6914	178.229	710.13		40.0065	550.976	737.958
					26.7374	137.816	839.744		40.0755	569.04	709.973
					26.7834	194.613	767.507		40.1445	539.412	707.683
					26.8294	148.004	709.301		40.2134	563.571	628.552
					26.8754	161.879	599.187		40.2824	460.391	700.667
					26.9215	135.642	641.652		40.3514	419.779	665.945
					26.9675	186.539	653.315		40.4204	491.758	687.922
					27.0135	175.503	691.428		40.4894	499.245	874.871
					27.0595	174.952	733.898		40.5583	414.697	633.284
					27.1055	195.729	693.54		40.6273	622.116	687.872
					27.1516	180.644	587.402		40.6963	663.715	643.922
					27.1976	111.474	632.177		40.7653	731.189	776.808
					27.2436	104.686	735.179		40.8342	886.84	644.199
					27.2896	92.175	759.609		40.9032	1026.94	558.621
					27.3356	136.096	634.129		40.9722	897.122	639.451
					27.3817	125.441	610.544		41.0412	911.586	647.661
					27.4277	118.939	691.94		41.1101	1497.37	722.337
					27.4737	136.762	856.072		41.1791	1914.77	749.989
					27.5197	113.038	718.758		41.2481	2016.57	721.875
					27.5657	141.366	860.359		41.3171	1912.57	687.532
					27.6118	158.562	654.035		41.3861	2318.32	641.264
					27.6578	161.456	667.64		41.455	2017.16	751.625
					27.7038	23.049	616.589		41.524	1711.93	682.53
					27.7498	87.832	664.724		41.593	1802.07	623.073
					27.7958	104.03	577.818		41.662	1582.66	646.258
					27.8419	107.888	628.888		41.7309	1313.19	732.227
					27.8879	110.536	777.93		41.7999	906.28	672.309
					27.9339	121.488	620.192		41.8689	845.172	650.625
					27.9799	130.186	637.647		41.9379	734.92	845.243
					28.0259	203.549	868.109		42.0068	709.667	643.959
					28.072	85.209	640.845		42.0758	643.832	802.755
					28.118	121.915	750.753		42.1448	517.451	625.353
					28.164	103.259	746.2		42.2138	427.824	589.806
					28.21	157.587	681.305		42.2828	314.895	549.247
					28.256	112.291	662.449		42.3517	272.253	551.608
					28.3021	166.326	758.89		42.4207	269.443	520.22
					28.3481	122.635	681.043		42.4897	234.222	30.807
					28.3941	172.877	593.185		42.5587	174.216	33.917
					28.4401	131.015	602.287		42.6276	94.654	54.53
					28.4861	96.831	761.1		42.6966	65.694	91.351
					28.5322	108.587	659.977		42.7656	92.82	34.707
					28.5782	117.602	729.759		42.8346	142.744	64.422
					28.6242	127.647	729.298		42.9035	64.751	100.854
					28.6702	78.723	585.148		42.9725	68.071	65.341
					28.7162	68.984	703.493		43.0415	130.647	80.681
					28.7623	83.253	843.93		43.1105	69.783	68.104
					28.8083	84.655	850.833		43.1795	36.217	52.259
					28.8543	152.657	567.014		43.2484	50.014	23.772
					28.9003	137.093	658.955		43.3174	34.713	85.404
					28.9463	120.386	738.156		43.3864	34.058	35.963
					28.9923	142.241	581.489		43.4554	27.727	103.209
					29.0384	122.139	667.893		43.5243	48.243	69.867
					29.0844	239.636	751.652		43.5933	54.862	57.639
					29.1304	64.719	701.144		43.6623	75.038	126.718
					29.1764	238.765	630.077		43.7313	68.227	73.187
					29.2224	167.999	654.915		43.8002	42.267	69.148
					29.2685	121.142	670.128		43.8692	34.936	79.589
					29.3145	195.942	645.585		43.9382	39.818	57.013
					29.3605	20.828	765.241		44.0072	32.54	112.614
					29.4065	140.47	655.853		44.0761	34.03	72.913
					29.4525	69.274	680.5		44.1451	31.942	91.799
					29.4986	82.56	709.309		44.2141	30.652	27.756
					29.5446	186.492	750.642		44.2831	48.357	68.881
					29.5906	196.806	825.122		44.3521	55.401	30.501
					29.6366	151.682	832.741		44.421	29.051	71.127
					29.6826	147.354	793.722		44.49	38.192	123.369
					29.7287	179.7	816.771		44.559	25.578	51.151
					29.7747	109.634	659.56		44.628	49.77	92.674
					29.8207	115.216	681.914		44.6969	31.933	101.335
					29.8667	153.206	730.726		44.7659	32.887	53.365
					29.9127	177.868	660.099		44.8349	28.315	53.824
					29.9588	114.723	843.7		44.9039	81.545	94.317
					30.0048	103.162	697.952		44.9728	51.965	106.133
					30.0508	80.129	720.818		45.0418	47.963	47.108
					30.0968	125.961	731.594		45.1108	40.87	35.675
					30.1428	101.975	613.691		45.1798	37.073	105.081
					30.1889	100.383	611.467		45.2488	36.931	60.678
					30.2349	154.928	606.574		45.3177	35.835	77.403
					30.2809	180.918	629.221		45.3867	33.788	93.408
					30.3269	176.703	665.071		45.4557	42.184	109.116
					30.3729	82.501	762.949		45.5247	38.224	92.181
					30.419	100.926	738.049		45.5936	38.364	99.624
					30.465	151.528	786.437		45.6626	31.973	68.251
					30.511	113.541	720.473		45.7316	31.736	82.793
					30.557	180.996	610.124		45.8006	36.332	69.266
					30.603	165.137	684.18		45.8695	29.97	55.871
					30.6491	95.418	853.04		45.9385	27.679	97.382
					30.6951	56.616	715.13		46.0075	33.11	150.617
					30.7411	206.465	728.261		46.0765	30.316	111.86
					30.7871	203.5	678.869		46.1455	28.32	93.565
					30.8331	163.108	699.37		46.2144	32.707	120.396
					30.8792	124.68	809.077		46.2834	37.583	107.537
					30.9252	77.932	616.625		46.3524	33.606	62.224
					30.9712	136.728	784.041		46.4214	31.612	79.635
					31.0172	100.413	733.482		46.4903	31.571	29.135
					31.0632	46.219	683.087		46.5593	51.594	64.926
					31.1093	49.458	676.579		46.6283	40.761	77.262
					31.1553	115.692	593.718		46.6973	48.061	27.671
					31.2013	157.381	706.091		46.7662	35.199	70.419
					31.2473	135.243	731.494		46.8352	27.414	69.801
					31.2933	84.408	732.325		46.9042	31.645	160.941
					31.3393	92.756	746.95		46.9732	33.083	72.613
					31.3854	53.269	666.361		47.0421	30.705	74.058
					31.4314	89.371	666.468		47.1111	40.456	96.272
					31.4774	181.063	668.003		47.1801	37.497	113.88
					31.5234	151.993	601.846		47.2491	33.112	104.457
					31.5694	112.186	580.135		47.3181	47.929	86.562
					31.6155	149.139	674.582		47.387	47.923	97.711
					31.6615	129.454	637.598		47.456	52.407	26.185
					31.7075	240.425	608.298		47.525	28.69	45.196
					31.7535	160.647	681.129		47.594	28.696	85.543
					31.7995	88.146	798.422		47.6629	27.121	59.331
					31.8456	85.772	773.307		47.7319	29.34	47.167
					31.8916	110.918	726.838		47.8009	30	69.033
					31.9376	86.58	696.066
					31.9836	136.887	776.384
					32.0296	131.867	773.298
					32.0757	101.045	681.862
					32.1217	97.276	667.583
					32.1677	102.379	802.837
					32.2137	162.235	632.93
					32.2597	160.197	835.849
					32.3058	180.413	676.46
					32.3518	145.636	617.165
					32.3978	116.78	605.366
					32.4438	301.255	679.906
					32.4898	171.025	744.783
					32.5359	160.903	684.942
					32.5819	182.644	810.151
					32.6279	175.745	866.544
					32.6739	145.07	617.302
					32.7199	96.635	603.662
					32.766	44.191	710.601
					32.812	210.454	639.383
					32.858	225.698	690.661
					32.904	141.147	750.133
					32.95	43.259	605.673
					32.9961	116.304	827.517
					33.0421	85.605	678.132
					33.0881	117.17	700.716
					33.1341	119.425	709.325
					33.1801	157.531	613.584
					33.2262	103.751	610.723
					33.2722	42.361	696.044
					33.3182	113.081	695.137
					33.3642	135.654	631.958
					33.4102	76.905	646.979
					33.4562	117.753	730.645
					33.5023	171.575	725.94
					33.5483	208.843	622.543
					33.5943	157.421	620.409
					33.6403	120.273	699.983
					33.6863	113.019	717.956
					33.7324	254.324	651.235
					33.7784	124.965	653.096
					33.8244	95.511	677.093
					33.8704	121.493	652.876
					33.9164	149.88	630.502
					33.9625	91.762	884.112
					34.0085	117.827	646.976
					34.0545	150.15	715.84
					34.1005	89.548	755.656
					34.1465	70.796	739.337
					34.1926	169.736	706.177
					34.2386	133.819	820.257
					34.2846	83.621	775.601
					34.3306	95.708	632.182
					34.3766	76.058	631.231
					34.4227	81.831	658.888
					34.4687	183.146	726.36
					34.5147	116.514	925.864
					34.5607	175.823	730.046
					34.6067	142.519	772.912
					34.6528	146.073	792.284
					34.6988	79.197	691.272
					34.7448	165.2	837.042
					34.7908	150.318	656.19
					34.8368	103.808	610.232
					34.8829	142.298	671.235
					34.9289	171.448	779.894
					34.9749	133.517	622.442
					35.0209	79.973	722.139
					35.0669	96.534	645.681
					35.113	90.798	627.575
					35.159	101.667	585.634
					35.205	125.189	619.162
					35.251	198.977	735.354
					35.297	155.176	667.451
					35.3431	184.148	830.648
					35.3891	132.213	795.688
					35.4351	169.639	717.113
					35.4811	218.194	690.99
					35.5271	251.405	635.697
					35.5732	197.229	690.143
					35.6192	137.327	727.906
					35.6652	66.881	672.138
					35.7112	112.017	724.566
					35.7572	95.574	560.071
					35.8032	96.404	660.857
					35.8493	58.379	845.395
					35.8953	114.286	606.118
					35.9413	155.951	621.602
					35.9873	214.408	651.474
					36.0333	202.538	672.223
					36.0794	213.476	568.435
					36.1254	78.862	685.439
					36.1714	50.362	727.157
					36.2174	76.025	642.084
					36.2634	117.403	634.845
					36.3095	70.095	629.692
					36.3555	140.515	735.637
					36.4015	195.221	791.973
					36.4475	161.526	662.604
					36.4935	111.922	634.823
					36.5396	211.532	641.855
					36.5856	71.73	777.128
					36.6316	121.152	623.321
					36.6776	195.12	686.716
					36.7236	112.512	663.457
					36.7697	112.903	724.759
					36.8157	122.484	733.665
					36.8617	102.789	629.151
					36.9077	79.896	652.118
					36.9537	84.031	673.615
					36.9998	95.033	741.163
					37.0458	95.31	870.71
					37.0918	111.44	664.867
					37.1378	140.109	681.87
					37.1838	242.131	799.297
					37.2299	141.725	799.716
					37.2759	177.035	671.628
					37.3219	123.971	702.316
					37.3679	89.642	767.613
					37.4139	50.867	669.079
					37.46	66.775	694.866
					37.506	170.247	673.169
					37.552	189.361	735.285
					37.598	70.891	620.273
					37.644	125.089	612.626
					37.6901	43.504	675.595
					37.7361	119.162	669.788
					37.7821	141.255	703.004
					37.8281	140.153	805.983
					37.8741	104.356	659.826
					37.9202	75.108	790.705
					37.9662	128.763	705.574
					38.0122	143.467	606.263
					38.0582	86.636	705.175
					38.1042	160.389	860.426
					38.1502	208.678	736.908
					38.1963	144.926	666.222
					38.2423	92.304	690.654
					38.2883	102.205	643.132
					38.3343	105.686	705.791
					38.3803	84.772	631.358
					38.4264	64.769	607.941
					38.4724	89.592	710.143
					38.5184	132.271	721.154
					38.5644	92.586	571.952
					38.6104	73.212	634.681
					38.6565	112.09	566.152
					38.7025	97.307	566.4
					38.7485	131.951	575.862
					38.7945	190.304	554.139
					38.8405	167.925	652.313
					38.8866	71.482	587.063
					38.9326	56.38	656.414
					38.9786	42.002	728.98
					39.0246	112.313	790.885
					39.0706	111.91	775.715
					39.1167	130.506	683.736
					39.1627	110.994	625.563
					39.2087	118.881	665.942
					39.2547	109.997	657.09
					39.3007	107.422	636.634
					39.3468	96.629	693.618
					39.3928	131.452	817.723
					39.4388	101.361	829.923
					39.4848	94.604	789.305
					39.5308	68.785	681.394
					39.5769	127.194	648.658
					39.6229	266.401	684.757
					39.6689	147.387	584.109
					39.7149	146.89	699.041
					39.7609	68.902	753.741
					39.807	123.725	777.14
					39.853	155.921	637.697
					39.899	183.565	680.077
					39.945	225.988	675.537
					39.991	167.592	713.807
					40.0371	73.361	669.532
					40.0831	56.164	639.518
					40.1291	128.504	606.376
					40.1751	99.611	722.241
					40.2211	106.892	712.767
					40.2672	157.875	676.657
					40.3132	139.135	736.262
					40.3592	67.502	709.11
					40.4052	92.634	737.317
					40.4512	75.607	676.027
					40.4972	184.472	632.008
					40.5433	174.22	663.62
					40.5893	83.587	700.516
					40.6353	119.963	865.68
					40.6813	86.919	675.987
					40.7273	67.803	617.304
					40.7734	55.884	617.644
					40.8194	79.091	606.85
					40.8654	160.089	721.822
					40.9114	101.767	843.027
					40.9574	107.619	758.054
					41.0035	86.02	741.472
					41.0495	100.689	683.755
					41.0955	132.663	639.749
					41.1415	132.027	707.34
					41.1875	56.035	609.089
					41.2336	87.792	691.918
					41.2796	57.529	591.218
					41.3256	80.691	623.34
					41.3716	49.489	686.699
					41.4176	102.94	597.333
					41.4637	118.831	776.979
					41.5097	91.41	709.58
					41.5557	149.038	740.692
					41.6017	150.404	769.663
					41.6477	122.205	665.415
					41.6938	135.273	661.117
					41.7398	93.133	629.705
					41.7858	74.113	640.225
					41.8318	82.045	659.376
					41.8778	179.597	642.093
					41.9239	100.005	748.701
					41.9699	57.824	671.137
					42.0159	57.982	664.693
					42.0619	73.225	687.611
					42.1079	34.961	715.487
					42.154	57.152	753.617
					42.2	149.42	778.22
					42.246	116.535	622.121
					42.292	92.36	609.034
					42.338	62.81	600.946
					42.3841	60.282	614.443
					42.4301	88.084	714.985
					42.4761	160.692	573.914
					42.5221	100.536	585.511
					42.5681	55.801	677.525
					42.6142	71.184	651.074
					42.6602	71.909	689.555
					42.7062	69.151	747.696
					42.7522	72.94	686.805
					42.7982	115.308	641.018
					42.8442	62.383	640.385
					42.8903	58.682	692.91
					42.9363	32.302	936.544
					42.9823	40.134	730.944
					43.0283	93.882	749.142
					43.0743	85.592	678.667
					43.1204	36.756	694.542
					43.1664	53.641	647.938
					43.2124	116.138	573.697
					43.2584	148.703	580.953
					43.3044	89.955	663.248
					43.3505	113.795	713.645
					43.3965	124.879	663.956
					43.4425	123.107	713.735
					43.4885	106.744	644.987
					43.5345	141.097	795.576
					43.5806	69.323	772.528
					43.6266	123.905	634.717
					43.6726	176.233	622.814
					43.7186	23.887	602.229
					43.7646	80.471	646.29
					43.8107	79.895	573.413
					43.8567	51.879	758.564
					43.9027	24.454	812.668
					43.9487	91.985	683.594
					43.9947	181.716	728.26
					44.0408	143.134	649.436
					44.0868	49.258	611.606
					44.1328	81.462	640.683
					44.1788	106.191	591.681
					44.2248	177.956	590.272
					44.2709	105.276	647.473
					44.3169	93.907	644.933
					44.3629	23.48	677.746
					44.4089	63.649	706.499
					44.4549	73.296	617.403
					44.501	172.074	636.58
					44.547	86.984	691.077
					44.593	160.982	758.216
					44.639	169.588	700.069
					44.685	57.111	654.831
					44.7311	40.98	630.045
					44.7771	176.999	670.258
					44.8231	112.626	574.935
					44.8691	88.645	617.147
					44.9151	90.267	697.348
					44.9612	94.98	725.96
					45.0072	73.848	610.882
					45.0532	76.054	688.84
					45.0992	217.427	835.234
					45.1452	110.855	716.74
					45.1912	59.352	583.917
					45.2373	121.369	617.333
					45.2833	189.865	696.952
					45.3293	137.653	578.492
					45.3753	111.546	577.332
					45.4213	133.841	607.756
					45.4674	118.762	608.701
					45.5134	42.592	801.02
					45.5594	68.819	789.588
					45.6054	89.205	194.611
					45.6514	33.488	158.984
					45.6975	71.163	137.208
					45.7435	96.557	99.784
					45.7895	83.72	187.064
					45.8355	160.724	197.871
					45.8815	101.243	241.179
					45.9276	76.54	74.059
					45.9736	132.779	50.538
					46.0196	62.308	94.884
					46.0656	208.879	274.842
					46.1116	93.855	196.504
					46.1577	86.522	163.825
					46.2037	61.012	147.029
					46.2497	54.835	107.031
					46.2957	38.343	100.177
					46.3417	46.702	119.081
					46.3878	121.672	118.054
					46.4338	82.648	157.769
					46.4798	104.478	159.326
					46.5258	107.366	87.783
					46.5718	149.98	60.964
					46.6179	23.627	200.99
					46.6639	135.194	174.653
					46.7099	157.106	116.499
					46.7559	36.966	259.268
					46.8019	32.557	326.209
					46.848	80.579	96.448
					46.894	126.434	120.889
					46.94	155.448	215.362
					46.986	153.675	192.337
					47.032	52.47	91.064
					47.0781	118.523	221.68
					47.1241	113.163	144.252
					47.1701	110.986	138.274
					47.2161	81.469	196.381
					47.2621	120.037	166.494
					47.3082	139.14	55.26
					47.3542	93.817	143.286
					47.4002	91.739	129.339
					47.4462	108.16	157.519
					47.4922	120.45	144.598
					47.5382	154.713	253.974
					47.5843	91.321	78.599
					47.6303	69.421	110.772
					47.6763	114.908	113.335
					47.7223	87.049	187.671
					47.7683	124.72	268.003
					47.8144	59.481	186.941
					47.8604	112.548	116.694
					47.9064	55.992	98.142
					47.9524	124.146	88.233
					47.9984	145.144	118.173
					48.0445	116.535	167.57
					48.0905	176.287	150.042
					48.1365	179.167	237.543
					48.1825	160.745	189.716
					48.2285	153.583	120.695
					48.2746	79.976	126.093
					48.3206	170.324	285.701
					48.3666	80.334	104.52
					48.4126	81.19	50.888
					48.4586	77.786	89.327
					48.5047	106.517	160.103
					48.5507	101.579	135.34
					48.5967	54.291	55.478
					48.6427	151.618	250.948
					48.6887	86.275	146.205
					48.7348	69.964	70.826
					48.7808	89.551	132.071
					48.8268	92.52	130.537
					48.8728	23.695	113.054
					48.9188	140.937	244.696
					48.9649	174.824	245.433
					49.0109	86.419	66.006
					49.0569	39.289	90.009
					49.1029	72.482	138.908
					49.1489	74.064	149.938
					49.195	59.828	228.455
					49.241	90.196	168.248
					49.287	105.621	182.844
					49.333	110.282	185.52
					49.379	77.249	124.622
					49.4251	100.84	86.606
					49.4711	160.97	133.522
					49.5171	207.307	248.581
					49.5631	114.741	212.767
					49.6091	88.767	68.251
					49.6552	82.27	51.296
					49.7012	99.322	63.37
					49.7472	192.648	128.791
					49.7932	229.943	258.809
					49.8392	78.385	344.542
					49.8853	121.024	61.752
					49.9313	81.446	121.556
					49.9773	86.037	121.182
					50.0233	84.453	116.091
					50.0693	100.804	80.663
					50.1153	175.162	87.058
					50.1614	120.344	133.892
					50.2074	139.556	141.496
					50.2534	105.164	141.593
					50.2994	110.73	147.09
					50.3454	102.567	64.259
					50.3915	137.973	193.439
					50.4375	90.93	147.944
					50.4835	114.809	119.395
					50.5295	167.875	85.966
					50.5755	200.329	86.592
					50.6216	106.8	66.949
					50.6676	158.868	78.456
					50.7136	93.052	60.686
					50.7596	104.753	106.051
					50.8056	130.025	116.656
					50.8517	82.862	92.186
					50.8977	131.445	69.966
					50.9437	163.83	68.298
					50.9897	142.377	67.336
					51.0357	161.014	156.083
					51.0818	213.211	109.59
					51.1278	164.729	62.329
					51.1738	222.555	122.61
					51.2198	162.844	82.674
					51.2658	200.11	50.438
					51.3119	196.671	68.117
					51.3579	122.801	77.936
					51.4039	195.334	92.803
					51.4499	172.32	99.943
					51.4959	139.64	108.13
					51.542	138.988	133.933
					51.588	236.637	68.028
					51.634	241.791	66.686
					51.68	180.249	71.382
					51.726	98.895	54.96
					51.7721	108.534	122.838
					51.8181	102.813	93.974
					51.8641	143.979	68.411
					51.9101	40.275	82.682
					51.9561	67.687	79.884
					52.0022	65.163	83.907
					52.0482	69.038	48.364
					52.0942	55.827	48.185
					52.1402	37.352	51.615
					52.1862	70.736	67.845
					52.2322	68.114	68.856
					52.2783	53.674	53.858
					52.3243	68.199	95.501
					52.3703	76.215	92.917
					52.4163	12.078	48.248
					52.4623	15.194	49.198
					52.5084	15.351	46.988
					52.5544	22.715	60.261
					52.6004	36.488	56.346
					52.6464	21.922	43.683
					52.6924	35.122	51.179
					52.7385	17.448	50.642
					52.7845	18.581	67.142
					52.8305	20.019	50.225
					52.8765	31.693	56.901
					52.9225	62.441	45.989
					52.9686	42.316	45.805
					53.0146	19.951	64.514
					53.0606	18.55	51.567
					53.1066	28.399	50.751
					53.1526	57.508	50.478
					53.1987	47.355	39.158
					53.2447	18.613	52.586
					53.2907	14.148	51.324
					53.3367	29.083	50.394
					53.3827	31.619	50.88
					53.4288	42.492	47.611
					53.4748	78.271	46.627
					53.5208	20.878	52.891
					53.5668	30.243	53.657
					53.6128	56.118	61.437
					53.6589	18.767	72.159
					53.7049	57.44	58.497
					53.7509	17.16	50.474
					53.7969	22.102	50.648
					53.8429	18.092	50.159
					53.889	21.59	52.031
					53.935	16.949	52.657
					53.981	16.668	83.449
					54.027	14.631	67.586
					54.073	20.897	48.462
					54.1191	20.922	47.313
					54.1651	18.268	46.174
					54.2111	11.869	52.299
					54.2571	16.101	49.761
					54.3031	13.358	46.993
					54.3491	21.359	65.399
					54.3952	38.012	62.359
					54.4412	25.593	50.579
					54.4872	60.48	51.541
					54.5332	27.967	50.188
					54.5792	14.398	85.759
					54.6253	10.775	70.461
					54.6713	12.636	51.209
					54.7173	22.117	51.458
					54.7633	21.364	50.613
					54.8093	20.81	51.307
					54.8554	14.088	47.31
					54.9014	14.593	50.173
					54.9474	9.556	60.56
					54.9934	12.446	51.046
					55.0394	20.251	52.679
					55.0855	16.891	49.935
					55.1315	19.612	48.373
					55.1775	13.587	49.266
					55.2235	14.97	48.5
					55.2695	13.694	55.83
					55.3156	16.368	91.42
					55.3616	18.32	67.274
					55.4076	10.334	51.757
					55.4536	10.943	54.623
					55.4996	14.832	50.781
					55.5457	12.694	55.13
					55.5917	15.24	50.32
					55.6377	16.223	67.213
					55.6837	19.977	65.118
					55.7297	15.804	54.935
					55.7758	21.875	94.963
					55.8218	14.666	58.332
					55.8678	12.268	47.503
					55.9138	16.259	82.069
					55.9598	21.448	50.599
					56.0059	19.35	51.228
					56.0519	14.471	50.412
					56.0979	40.898	88.091
					56.1439	30.621	54.487
					56.1899	9.586	26.411
					56.236	43.396	65.572
					56.282	47.171	67.736
					56.328	22.07	61.577
					56.374	11.582	74.726
					56.42	31.872	20.838
					56.4661	51.193	66.808
					56.5121	14.182	99.771
					56.5581	11.726	26.283
					56.6041	9.959	46.489
					56.6501	15.897	13.001
					56.6961	17.528	68.22
					56.7422	22.651	19.059
					56.7882	15.515	13.965
					56.8342	16.631	50.92
					56.8802	42.183	18.896
					56.9262	39.816	61.626
					56.9723	28.01	63.639
					57.0183	22.835	97.891
					57.0643	23.371	49.158
					57.1103	23.397	54.149
					57.1563	16.152	69.76
					57.2024	14.468	80.334
					57.2484	16.99	48.437
					57.2944	12.133	49.169
					57.3404	11.733	47.452
					57.3864	7.416	47.707
					57.4325	12.795	45.96
					57.4785	11.398	72.499
					57.5245	14.492	53.247
					57.5705	12.974	46.983
					57.6165	12.456	49.243
					57.6626	17.274	53.792
					57.7086	19.642	52.589
					57.7546	14.16	57.164
					57.8006	20.443	51.394
					57.8466	20.754	49.461
					57.8927	14.192	49.998
					57.9387	14.651	50.075
					57.9847	13.776	45.935
					58.0307	19.824	47.463
					58.0767	14.038	47.449
					58.1228	17.842	50.726
					58.1688	33.358	52.084
					58.2148	21.579	51.777
					58.2608	21.416	48.308
					58.3068	36.511	52.098
					58.3529	16.108	42.238
					58.3989	16.778	45.349
					58.4449	16.044	45.764
					58.4909	20.699	49.157
					58.5369	13.51	47.208
					58.583	15.716	49.772
					58.629	12.831	50.826
					58.675	18.722	47.675
					58.721	14.951	49.802
					58.767	16.261	49.544
					58.813	13.125	50.972
					58.8591	13.918	50.955
					58.9051	16.746	47.649
					58.9511	16.493	49.114
					58.9971	20.9	48.329
					59.0431	13.154	50.374
					59.0892	15.503	54.822
					59.1352	18.769	53.467
					59.1812	16.841	48.895
					59.2272	14.975	46.243
					59.2732	17.995	50.372
					59.3193	14.486	46.688
					59.3653	13.181	53.504
					59.4113	13.47	51.454
					59.4573	12.062	49.553
					59.5033	25.65	53.986
					59.5494	15.471	52.509
					59.5954	12.948	50.44
					59.6414	12.516	63.618
					59.6874	15.272	81.213
					59.7334	15.706	50.676
					59.7795	15.219	48.589
					59.8255	14.635	53.531
					59.8715	18.899	48.446
					59.9175	29.409	50.834
					59.9635	19.367	52.898

## Sheet: Fig 5
	Fig 5a					Fig 5b					Fig 5c					Fig 5d					Fig 5e					Fig 5f					Fig 5g					Fig 5h
	Line intensity analysis					Line intensity analysis					Line intensity analysis					Line intensity analysis					Line intensity analysis					Line intensity analysis					Line intensity analysis					Line intensity analysis
	Distance	Intensity	Intensity	Intensity		Distance	Intensity	Intensity	Intensity		Distance	Intensity	Intensity	Intensity		Distance	Intensity	Intensity	Intensity		Distance	Intensity	Intensity	Intensity		Distance	Intensity	Intensity	Intensity		Distance	Intensity	Intensity	Intensity		Distance	Intensity	Intensity	Intensity
	(μm)	(A.U.)	(A.U.)	(A.U.)		(μm)	(A.U.)	(A.U.)	(A.U.)		(μm)	(A.U.)	(A.U.)	(A.U.)		(μm)	(A.U.)	(A.U.)	(A.U.)		(μm)	(A.U.)	(A.U.)	(A.U.)		(μm)	(A.U.)	(A.U.)	(A.U.)		(μm)	(A.U.)	(A.U.)	(A.U.)		(μm)	(A.U.)	(A.U.)	(A.U.)
	X	Y-red	Y-green	Y-blue		X	Y-blue	Y-green	Y-red		X	Y-red	Y-blue	Y-green		X	Y-red	Y-blue	Y-green		X	Y-red	Y-blue	Y-green		X	Y-red	Y-blue	Y-green		X	Y-blue	Y-red	Y-green		X	Y-blue	Y-red	Y-green
		RFP-VSR7	GFP-VSR4	Man1-CFP			Man1-CFP	GFP-VSR4	RFP-VSR7			RFP-VSR7	SYP61-CFP	GFP-VSR4			RFP-VSR7	SYP61-CFP	GFP-Hub			RFP-VSR7	CFP-BP80	GFP-Hub			RFP-VSR7	CFP-BP80	GFP-Hub			CFP-BP80	RFP-VSR4	GFP-Hub			SYP61-CFP	RFP-VSR4	GFP-Hub
	0	53.667	110.333	9.75		0	146	241	13.333		0	470.667	158.111	53		0	167	52	181		0	108.333	432.333	465.333		0	171	539	1089		0	178	0	177		0	37.667	68.667	104.222
	0.078	39.384	103.919	84.346		0.06215	301.184	231.16	0.987		0.07303	436.94	214.215	13.02		0.06215	146.356	45.253	153.921		0.07769	135.499	266.183	455.366		0.0724	71.829	598.072	890.432		0.07769	230.164	0.81	166.027		0.078	79.864	104.797	134.331
	0.15599	44.075	145.509	69.598		0.1243	216.849	206.372	0.974		0.14606	501.689	217.546	52.367		0.1243	160.308	45.955	218.506		0.15537	126.262	536.853	437.033		0.1448	66.114	587.637	901.406		0.15537	325.945	1.374	236.194		0.15599	94.027	69.58	88.458
	0.23399	57.753	128.062	210.215		0.18644	308.84	278.68	6.084		0.21909	583.354	132.175	23.528		0.18644	135.279	47.115	212.287		0.23306	92.675	545.124	373.69		0.2172	107.849	439.009	826.09		0.23306	278.648	94.082	175.312		0.23399	210.712	116.384	34.304
	0.31199	59.756	136.919	641		0.24859	152.653	212.093	0.512		0.29212	627.011	132.775	55.624		0.24859	150.27	65.384	231.114		0.31074	51.704	436.947	512.969		0.2896	17.708	485.951	1056.66		0.31074	334.078	31.177	180.903		0.31199	242.98	136.781	93.988
	0.38999	91.575	217.421	617.586		0.31074	108.911	300.644	4.822		0.36515	865.424	231.678	161.458		0.31074	146.837	54.578	323.048		0.38843	67.104	470.89	567.125		0.362	41.128	554.018	1324.16		0.38843	225.253	10.644	165.398		0.38999	258.607	159.938	123.022
	0.46798	76.914	278.049	981.75		0.37289	105.556	290.872	19.123		0.43818	718.238	327.639	435.619		0.37289	194.95	53.606	296.617		0.46611	67.651	587.702	473.52		0.4344	50.992	519.677	1062.28		0.46611	132.219	5.623	132.936		0.46798	205.701	165.581	235.43
	0.54598	70.174	346.446	1200.88		0.43504	136.605	345.304	37.387		0.51121	970.741	337.852	484.481		0.43504	192.962	77.634	254.181		0.5438	10.848	531.477	524.153		0.5068	48.425	509.618	1261.61		0.5438	181.227	26.382	140.837		0.54598	375.988	332.691	39.22
	0.62398	62.18	394.147	1945.66		0.49718	149.905	393.507	104.201		0.58424	1074.14	487.481	443.948		0.49718	199.298	63.73	384.353		0.62148	36.192	614.483	632.88		0.5792	59.181	472.141	1259.54		0.62148	176.67	40.859	119.812		0.62398	406.166	353.222	24.2
	0.70197	75.333	409.889	2605.73		0.55933	224.504	586.897	115.655		0.65727	1024.47	532.814	328.045		0.55933	235.428	158.784	223.646		0.69917	38.6	748.047	678.458		0.6516	21.419	401.108	1169.28		0.69917	168.241	41.287	150.167		0.70197	665.918	516.473	14.676
	0.77997	83.005	507.145	3034.51		0.62148	387.933	1067.73	59.733		0.73029	1031.35	1030.77	258.545		0.62148	231.517	79.962	299.973		0.77685	46.245	730.241	715.056		0.724	89.427	515.523	1038.5		0.77685	66.055	43.56	102.496		0.77997	767.98	642.435	111.232
	0.85797	97.466	708.915	2967.24		0.68363	387.005	1536.37	118.054		0.80332	1499.84	1875.85	584.673		0.68363	283.034	97.586	398.941		0.85454	3.807	987.482	683.58		0.7964	145.507	578.224	1025.24		0.85454	133.283	52.767	127.288		0.85797	1095.2	646.243	97.203
	0.93596	147.716	999.593	2544.14		0.74578	552.184	1986.68	90.6		0.87635	2020.92	2061.31	842.093		0.74578	214.722	145.745	455.767		0.93222	5.156	1335.37	725.053		0.8688	135.17	545.657	967.625		0.93222	209.909	42.177	119.288		0.93596	928.176	927.68	159.736
	1.01396	387.136	1013	1858		0.80792	1037.86	2301.89	144.667		0.94938	2279.15	2628.61	1520.99		0.80792	195.226	63.522	321.152		1.00991	12	2091.33	744.157		0.9412	316.724	594.103	924.228		1.00991	244.192	41.003	159.34		1.01396	1293.71	1039.87	96.823
	1.09196	590.406	1423.4	867.218		0.87007	1578.59	2785.13	234.69		1.02241	2835.56	3549.33	2117.56		0.87007	226.598	118.881	196.575		1.08759	58.311	2121.32	873.14		1.0136	604.57	573.523	871.304		1.08759	241.62	103.729	160.399		1.09196	1415.15	1297.37	92.878
	1.16996	1114.2	1899.93	234.992		0.93222	1002.24	2362.44	172.867		1.09544	1608.08	2510.87	1866.08		0.93222	280.635	143.63	253.188		1.16528	38.939	2133.81	899.083		1.086	991.811	635.383	1067.22		1.16528	245.557	71.936	189.342		1.16996	867.644	1214.29	10.444
	1.24795	1578.38	2081.86	235.407		0.99437	1269.11	2397.49	206.123		1.16847	1440.93	2059.33	680.624		0.99437	249.359	198.644	232.826		1.24296	37.888	2872.22	602.116		1.1584	1235.37	613.645	1153.41		1.24296	261.008	60.158	276.992		1.24795	955.87	1049.92	50.009
	1.32595	1827.19	2395.21	527.849		1.05652	1415.41	2107.19	228.708		1.2415	1555.65	1834.01	401.882		1.05652	262.28	177.413	324.644		1.32065	55.053	4044.36	576.918		1.2308	1607.08	871.478	923.782		1.32065	228.713	74.798	195.981		1.32595	659.452	748.159	66.44
	1.40395	1207	1982.33	92.793		1.11866	1621.34	1806.29	327.982		1.31453	1271.35	1251.7	524.435		1.11866	251.92	198.633	474.664		1.39833	91.56	4095	715.093		1.3032	1574.43	744.867	1001.48		1.39833	179.197	71.618	185.715		1.40395	728.611	691.952	85.267
	1.48194	1019.18	1280.26	49.827		1.18081	1654.64	1216.8	448.923		1.38756	1589.69	1053.59	284.368		1.18081	271.639	189.755	405.846		1.47602	115.872	3441.76	625.256		1.3756	1727.87	1249.65	1267.85		1.47602	160.25	123.25	225		1.48194	764.963	637.392	34.791
	1.55994	626.056	947.221	57.547		1.24296	1628.6	960.267	562.133		1.46059	1332.18	879.458	305.583		1.24296	317.571	149.276	398.469		1.5537	75.479	2458.78	768.667		1.448	2298.67	1531.19	1453.03		1.5537	205.352	181.77	179.834		1.55994	833.22	645.472	131.017
	1.63794	331.889	866.185	97.719		1.30511	2301.53	797.468	986.908		1.53362	1235.11	660.667	188.444		1.30511	381.286	343.303	170.121		1.63139	49.75	1585.7	781.317		1.5204	2141.44	1954.9	1028.61		1.63139	363.134	279.215	265.634		1.63794	636.72	491.072	22.848
	1.71594	215.335	709.409	265.667		1.36726	3129.01	827.957	1568.41		1.60665	688.392	680.268	440.615		1.36726	491.665	177.207	279.246		1.70907	55.349	1242	750.684		1.5928	2373	1876.9	1095.16		1.70907	547.479	255.662	336.62		1.71594	310.821	282.541	148.899
	1.79393	145.774	481.593	39.562		1.42941	3824.27	662.972	1805.66		1.67968	241.234	752.83	383.247		1.42941	444.428	230.497	364.577		1.78676	126.902	1092.11	912.642		1.6652	2485.13	2221.57	1216.86		1.78676	727.524	349.292	446.141		1.79393	268.036	278.972	116.274
	1.87193	87.173	416.42	61.931		1.49155	3951.72	733.174	2311.64		1.75271	316.694	878.748	696.803		1.49155	636.455	198.342	345.339		1.86444	45.527	1291.92	776.107		1.7376	2198.03	2364.16	1242.07		1.86444	326.875	553.64	532.219		1.87193	356.928	232.252	63.161
	1.94993	101.214	380.414	38.222		1.5537	3854.33	588.333	2712.33		1.82574	126.526	522.015	981.389		1.5537	874.186	129.121	268.142		1.94213	36.438	805.901	774.569		1.81	2223.69	2038.61	1439.8		1.94213	332.112	436.696	357.371		1.94993	263.556	284.494	55.21
	2.02792	126.968	426.014	6.957		1.61585	4086.01	604.915	2665.23		1.89877	383.796	1246.05	865.748		1.61585	833.834	159.027	167.033		2.01981	33.222	547.111	767.44		1.8824	1632.02	1917.32	817.018		2.01981	405.014	695.307	574.92		2.02792	286.668	258.496	108.879
	2.10592	57.333	275.333	46.996		1.678	3748.93	583.098	2415.26		1.97179	584.821	1983.75	1492.55		1.678	938.128	188.792	308.96		2.0975	150.286	513.266	719.35		1.9548	1754.54	1581.89	1105.28		2.0975	427.639	1164.63	887.35		2.10592	371.995	317.173	134.766
	2.18392	62.206	244.464	186.963		1.74015	3100.07	538.653	1862.44		2.04482	290.148	1827	1301.89		1.74015	923.243	254.798	378.697		2.17518	95.895	725.254	627.711		2.0272	1447.89	1572.53	1164.54		2.17518	579.701	1285.47	658.44		2.18392	420.202	329.51	118.144
	2.26191	86.446	201.525	68.465		1.80229	2485.59	607.978	1509.2		2.11785	331.73	781.442	806.342		1.80229	1110.1	250.765	346.877		2.25287	81.057	541.275	689.487		2.0996	1490.45	1535.78	784.49		2.25287	512.036	1872.06	836.006		2.26191	336.274	247.586	303.947
	2.33991	108.259	231	167.189		1.86444	2597.33	577.311	924.533		2.19088	423.791	525.567	355.925		1.86444	1361.9	288.738	561.65		2.33055	47.01	525.197	613.167		2.172	639.283	1375.27	785.501		2.33055	701.956	2114.88	889.457		2.33991	375	189.6	107.8
	2.41791	156.174	253.737	154.889		1.92659	2198.43	527.936	480.944		2.26391	836.298	354.781	193.859		1.92659	1429.24	403.134	406.19		2.40824	41.132	465.899	555.167		2.2444	677.727	1622.53	918.687		2.40824	785.769	2262.29	820.564		2.41791	269.177	185.754	78.813
	2.49591	90.289	327.185	57.753		1.98874	1626.84	427.863	640.162		2.33694	1893.14	321.351	122.193		1.98874	1400.81	514.457	297.388		2.48592	74.848	363.139	615.32		2.3168	668.386	1501.08	955.716		2.48592	934.288	2991.29	905.053		2.49591	399.825	164.432	68.58
	2.5739	104.975	291.333	59.756		2.05089	1212.29	344.333	374.539		2.40997	1687.27	203.463	227.374		2.05089	1350.67	458.433	314.643		2.56361	85.268	392.272	761.255		2.3892	478.905	1430.03	1053.49		2.56361	988.83	3524.91	717.021		2.5739	193.628	119.54	137.868
	2.6519	89.112	203.65	91.575		2.11303	969.165	357.965	273.659		2.483	933.255	137.878	75.712		2.11303	1304.56	506.853	595.07		2.64129	73.312	410.963	979.691		2.4616	375.54	1214.58	700.066		2.64129	1137.62	2657.01	834.313		2.6519	260.976	88.406	59.422
	2.7299	93.027	185.395	76.914		2.17518	762.022	332.578	323.756		2.55603	653.556	121.444	99.111		2.17518	1299.31	527.777	401.893		2.71898	160.214	437.811	779.375		2.534	313.68	1261.13	777.239		2.71898	1359.46	2889.16	939.938		2.7299	167.077	72.43	10.528
	2.80789	65.222	297.556	70.174		2.23733	349.524	246.969	120.735		2.62906	655.426	163.721	111.562		2.23733	1314.74	562.983	338.791		2.79666	276.923	311.221	743.867		2.6064	252.748	1171.93	728.94		2.79666	1388.24	2126.03	848.806		2.80789	74.9	91.871	19.602
						2.29948	142.269	244.213	113.816		2.70209	302.853	96.389	78.574		2.29948	1215.01	520.137	460.715		2.87435	207.493	585.187	715.691		2.6788	99.024	1074.24	814.663		2.87435	1558.3	1996.03	928.45		2.88589	53.418	78.904	14.592
						2.36163	53.972	219.648	122.859		2.77512	493.819	76.415	169.247		2.36163	846.363	477.977	317.048		2.95203	198.584	758.575	795.967		2.7512	95.731	1041.98	793.927		2.95203	2270	1358	723		2.96389	1.379	106.669	18.494
						2.42377	169.15	211.964	211.764		2.84815	216.567	76.154	85.063		2.42377	751.058	483.95	409.938		3.02972	199	862.333	956.233		2.8236	16.871	928.809	564.543		3.02972	2796.49	1369.89	949.409		3.04189	8.304	91.992	92.536
						2.48592	89.467	170.667	311.2		2.92118	248.964	87.002	100.228		2.48592	778.597	562.305	495.258		3.1074	263.152	960.68	867.778		2.896	26.768	724.25	514.589		3.1074	3404.72	1374.89	846.371		3.11988	114.504	88.319	64.906
						2.54807	98.727	171.799	115.968		2.99421	354.354	120.109	82.859		2.54807	374.419	634.866	312.478		3.18509	341.452	860.879	620.665		2.96839	16.222	404.111	541.111		3.18509	3959.44	1296.35	936.823		3.19788	82.339	138.884	83.688
						2.61022	175.263	152.604	109.208							2.61022	352.259	794.69	460.786		3.26277	261.093	1001.98	603.993		3.04079	25.939	376.48	533.424		3.26277	4095	960.064	942.133		3.27588	52.627	112.594	122.305
						2.67237	152.899	103.56	87							2.67237	378.206	860.766	703.437		3.34046	278.809	1280.83	776.544		3.11319	14.598	290.937	404.884		3.34046	4095	741.974	888.475		3.35387	3.606	111.191	85.09
						2.73451	101.504	88.073	142.269							2.73451	373.86	761.031	562.312		3.41814	357.055	880.266	671.987		3.18559	20.135	277.918	488.624		3.41814	3895	574.756	848.332		3.43187	46.765	108.561	43.826
						2.79666	89.467	96.6	53.972							2.79666	276.823	777.68	502.916		3.49583	409.651	376.712	744.167		3.25799	28.748	261.135	479.894		3.49583	3495	617.149	908.311		3.50987	90.667	113.889	72.667
						2.85881	95.259	102.397	169.15							2.85881	350.567	931.992	500.771		3.57351	455.746	659.215	960.369		3.33039	11.66	348	421.551		3.57351	3000	596.05	998.097		3.58786	109.724	140.582	102.758
						2.92096	51.668	110.595	89.467							2.92096	464.717	914.443	472.148		3.6512	582.252	864.065	966.705		3.40279	41.91	294.934	368.66		3.6512	2700	421.739	933.083		3.66586	58.758	138.657	268.292
						2.98311	96.336	105.469	99.557							2.98311	328.664	827.013	537.805		3.72888	594.517	737.604	1090.67		3.47519	18.427	349.118	511.919		3.72888	2855	328.56	749.202		3.74386	91.336	174.448	94.36
																3.04525	593.369	922.109	426.273		3.80657	907.471	911.966	960.748		3.54759	12.162	299.43	389.698		3.80657	2167.53	181.019	658.902		3.82186	149.072	591.69	41.835
																3.1074	1065.47	848.651	339.036		3.88425	1285	1438.61	1070.17		3.61999	66.016	257.642	392.004		3.88425	1231.56	173.676	1073.42		3.89985	207.531	580.111	44.062
																3.16955	922.705	717.733	442.795		3.96194	1589.27	1399.87	971.152		3.69239	31.379	240.233	206.096		3.96194	1014.31	207.194	762.995		3.97785	283.862	676.754	77.735
																3.2317	1191.67	1067.78	634.448		4.03962	2120	1703.33	868.244		3.76479	56.386	215.949	391.342		4.03962	1032.41	152.418	818.762		4.05585	345.921	970.108	208.817
																3.29385	1085.95	1297.5	566.297		4.11731	1873.92	1426.7	986.067		3.83719	26.475	260.478	295.428		4.11731	1165.49	169.875	939.835		4.13384	712.385	1241.65	89.229
																3.356	1171.2	1425.91	488.717		4.19499	2736.29	1184.31	768.727		3.90959	31.575	228.353	260.56		4.19499	974.25	183.881	762.676		4.21184	838.474	1345	84.996
																3.41814	1345.65	1686.65	353.028		4.27268	2854.23	1453.96	1055.89		3.98199	34.515	214.678	349.122		4.27268	1019.16	158.898	579.989		4.28984	1474.02	1792.94	77.847
																3.48029	1231.92	1664.54	435.66		4.35036	2919.99	1248.84	932.32		4.05439	62.686	253.611	509.117		4.35036	950.422	284.493	524.945		4.36784	1502.71	1757.5	51.204
																3.54244	1091.51	1336.45	431.659		4.42805	2523.21	672.462	964.065		4.12679	11.603	255.446	295.117		4.42805	974.183	240	637		4.44583	1317.13	1646.78	78.048
																3.60459	1106.34	909.158	627.976		4.50573	2777.49	897.318	880.942		4.19919	61.341	226.214	212.958		4.50573	736.259	135.446	459.163		4.52383	1308.64	1420.61	248.752
																3.66674	1053.22	1200.64	390.35		4.58342	2311.73	1195.39	1045.49		4.27159	70.289	229.623	360.823		4.58342	422.252	71.854	443.69		4.60183	1047.43	1026.25	142.416
																3.72888	799.693	883.959	411.568		4.6611	2035.43	1528.55	850		4.34399	67.562	223.142	260.17		4.6611	517.088	89.537	437.291		4.67982	857.756	392.978	132.644
																3.79103	798.998	954.956	528.674		4.73879	1585.46	1129.17	863.805		4.41639	543.576	275.99	159.577		4.73879	500.069	136.474	487.239		4.75782	742.588	283.043	20.57
																3.85318	873.327	299.818	593.746		4.81647	1270.82	875.281	691.827		4.48879	826.475	333.661	217.188		4.81647	814.322	29.856	487.626		4.83582	260.988	324.718	186.493
																3.91533	898.709	197.11	469.547		4.89416	792.972	1120.96	898.132		4.56119	699.774	294.117	317.043		4.89416	1066.91	60.874	380.427		4.91381	377.353	208.091	61.75
																3.97748	677.247	143.456	473.515		4.97184	754.799	900.913	1003.68		4.63359	975.947	310.099	317.643		4.97184	626.344	70.992	277.324		4.99181	269.308	126.756	50.664
																4.03962	592.995	129.182	414.39		5.04953	775.222	874.667	773.5		4.70599	1215.15	335.252	184.585		5.04953	707.468	49.716	229.499		5.06981	179.141	147.738	19.002
																4.10177	636.469	172.257	501.023		5.12721	506.893	915.101	892.687		4.77839	1808.89	285.384	289.501		5.12721	838.792	27.255	199.457		5.14781	162.688	118.288	47.68
																4.16392	557.256	187.389	647.645		5.2049	622.053	693.602	785.829		4.85079	1810.07	338.559	227.3		5.2049	659.77	8.643	205.569		5.2258	124.756	94.1	129.527
																4.22607	598.168	72.954	753.956		5.28258	256.252	279.29	603.667		4.92319	1634.36	379.333	417.594		5.28258	523.821	47.765	300.125		5.3038	150.196	84.454	80.107
																4.28822	523.799	46.074	541.783		5.36027	341.939	598.316	595.728		4.99559	1751.87	262.662	287.255		5.36027	531.402	30.503	278.724		5.3818	90.316	71.252	20.025
																4.35036	540.583	38.089	412.818		5.43795	366.611	833.268	565.667		5.06799	1347.58	220.335	289.628		5.43795	483.565	18.765	241.911		5.45979	132.528	117.2	21.768
																4.41251	562.56	19.412	461.266		5.51564	174.359	1088.83	655.018		5.14039	1076.77	213.621	247.61		5.51564	202.958	19.361	216.116		5.53779	118.998	96.435	202.841
																4.47466	375.278	37.425	277.226		5.59333	128.961	1341.74	676.133		5.21279	851.166	255.388	189.155		5.59333	239.1	13.895	187.501		5.61579	116.209	80.068	206.276
																4.53681	423.398	58.408	259.924		5.67101	51.773	951.775	780.925		5.28519	560.975	242.57	261.711		5.67101	369	23.163	143.976		5.69379	76.852	112.428	49.091
																4.59896	411.519	49.935	256.609		5.7487	75.924	946.296	611.167		5.35759	686.253	204.843	244.34		5.7487	169.875	10.989	145.934		5.77178	95.465	98.636	64.692
																4.6611	397.553	31.661	272.151		5.82638	61.817	835.546	545.417		5.42999	344.67	211.003	258.158		5.82638	183.881	38.635	108.459		5.84978	84	140	145
																4.72325	319.155	4.262	356.446		5.90407	92.714	856.396	574.996		5.50239	221.165	182.518	362.626		5.90407	158.898	1	85
																4.7854	315.514	34.546	439.546		5.98175	62.08	953.287	515.535		5.57479	133.986	228.194	255.967
																4.84755	220.561	17.83	242.581							5.64719	159.788	204.807	434.591
																4.9097	171.543	11.565	164.575							5.71959	155.506	163.33	358.138
																4.97184	102.806	8.736	62.741							5.79199	103.027	180.9	510.691
																5.03399	123.92	26.431	179.638							5.86439	63.059	165.6	409.01
																5.09614	98.32	21.948	93.722							5.93679	79.222	189.778	468.333
																5.15829	85.831	16.293	105.952
																5.22044	75.083	5.731	162.119
																5.28258	83.057	14.938	122.504
																5.34473	112.801	1.755	106.747
																5.40688	70.022	8.269	69.308
																5.46903	52.076	2.766	55.01
																5.53118	74.602	32.731	60.948
																5.59333	60.295	9.902	48.585
																5.65547	43.894	5.52	84.705
																5.71762	52.092	1.053	69.65
																5.77977	61.696	0.933	46.433
																5.84192	53.693	19.744	43.998
																5.90407	36.967	6.221	62.089
																5.96621	44.458	4.402	69.857
																6.02836	31	2	51

## Sheet: Suppl. Fig.1
Supplementary Figure 1
Neighbor-joining tree of proteins encoded by VSR genes
Sequnences
>AtVSR1(At3g52850)
MKLGLFTLSFLLILNLAMGRFVVEKNNLKVTSPDSIKGIYECAIGNFGVPQYGGTLVGTVVYPKSNQKACKSYSDFDISFKSKPGRLPTFVLIDRGDCYFTLKAWIAQQAGAAAILVADSKAEPLITMDTPEEDKSDADYLQNITIPSALITKTLGDSIKSALSGGDMVNMKLDWTESVPHPDERVEYELWTNSNDECGKKCDTQIEFLKNFKGAAQILEKGGHTQFTPHYITWYCPEAFTLSKQCKSQCINHGRYCAPDPEQDFTKGYDGKDVVVQNLRQACVYRVMNDTGKPWVWWDYVTDFAIRCPMKEKKYTKECADGIIKSLGIDLKKVDKCIGDPEADVENPVLKAEQESQIGKGSRGDVTILPTLVVNNRQYRGKLEKGAVLKAMCSGFQES…
>AtVSR2(At2g30290)
MRTTNVWLVVIVWVTVGWSSCTGRFVVEKNNLRVTSPESIRGVYECALGNFGVPQYGGSMSGAVVYPKTNQKACKNFDDFEISFRSRVAGLPTFVLVDRGDCYFTLKAWNAQRAGAATILVADNRPEQLITMDAPEDETSDADYLQNITIPSALVSRSLGSAIKTAIAHGDPVHISLDWREALPHPNDRVAYELWTNSNDECGSKCDAQIRFLKRFKGAAQILEKGGYTRFTPHYITWYCPEAFLASRQCKTQCINGGRYCAPDPEQDFSRGYNGKDVIIQNLRQACFFRVTNESGKPWLWWDYVTDFAIRCPMKEEKYNKKCADQVIQSLGVDVKKIDKCIGDIDANAENPVLKEEQVAQVGKGSRGDVTILPTIVINNRQYRGKLQRSAVLKALCSG…
>AtVSR3(At2g14740)
MKQLLCYLPWLLLLTLLVSPLNDARFVVEKNSLSVTSPESIKGTHDSAIGNFGIPQYGGSMAGTVVYPKENQKSCKEFSDFSISFKSQPGALPTFLLVDRGDCFFALKVWNAQKAGASAVLVADNVDEPLITMDTPEEDVSSAKYIENITIPSALVTKGFGEKLKKAISGGDMVNLNLDWREAVPHPDDRVEYELWTNSNDECGVKCDMLMEFVKDFKGAAQILEKGGFTQFRPHYITWYCPHAFTLSRQCKSQCINKGRYCAPDPEQDFSSGYDGKDVVVENLRQLCVYKVANETGKPWVWWDYVTDFQIRCPMKEKKYNKECADSVIKSLGIDSKKLDKCMGDPDADLDNPVLKEEQDAQVGKGSRGDVTILPTLVVNNRQYRGKLEKSAVLKALCS…
>AtVSR4(At2g14720)
MKQLLCYLPWLLLLSLVVSPFNEARFVVEKNSLSVTSPESIKGTHDSAIGNFGIPQYGGSMAGTVVYPKENQKSCKEFSDFSISFKSQPGALPTFLLVDRGDCFFALKVWNAQKAGASAVLVADNVDEPLITMDTPEEDVSSAKYIENITIPSALVTKGFGEKLKKAISGGDMVNLNLDWREAVPHPDDRVEYELWTNSNDECGVKCDMLMEFVKDFKGAAQILEKGGFTQFRPHYITWYCPHAFTLSRQCKSQCINKGRYCAPDPEQDFSSGYDGKDVVVENLRQLCVYKVANETGKPWVWWDYVTDFQIRCPMKEKKYNKDCAESVIKSLGIDSRKIDKCMGDPDADLDNPVLKEEQDAQVGKGTRGDVTILPTLVVNNRQYRGKLEKSAVLKALCS…
>AtVSR5(At2g34940)
MSPSNKGTVLALILALTMVVVNGFSSRFFVEKSSLTVLNSWEMGAKHDAAIANFGLPKYGGFMIGSVVYAGQDAYGCNSFNKTFNTKSPYPKILLIDRGVCNFALKIWNGQQSGAAAVLLADNIVEPLITMDTPQDEDPDFIDKVKIPSALILRSFGDSLKKALKRGEEVILKMDWSESIPNPDERVEYELWANTNDECGVHCDKQIDFIKNFKGMAQILEKGGYTLFRPHYISWVCPKELLLSKQCRTQCINQGRYCALDTKQEFEDGYNGKDVVYENLRQLCVHKVAKEKNTSWVWWDYVTDFNIRCSMKEKKYSRECAETIVESLGLSLEKIKKCIGDPDADVENEVLKAEEAFQLGQENRGIVTIFPTLMINNAQYRGKLERTAVLKAICSGFKE…
>AtVSR6(At1g30900)
MSLIHKGATLALFLALTMVVNGVFGRFIVEKSSVTILNPLAMRSKHDAAIANFGVPNYGGYMIGSVVYAGQGAYGCDSFDKTFKPKFPRPTILIIDRGECYFALKVWNGQQSGVAAVLVADNVDEPLITMDSPEESKEADDFIEKLNIPSALIDFSFANTLKQALKKGEEVVLKIDWSESLPHPDERVEYELWTNTNDECGARCDEQMNFVKNFKGHAQILEKGGYSLFTPHYITWFCPKDYVSSNQCKSQCINQGRYCAPDPEQDFGDGYDGKDIVFENLRQLCVHKVAKENNRSWVWWDYVTDFHIRCSMKEKKYSKECAERVVESLGLPLDKIKKCIGDPDANVENEVLKAEQALQVGQGDRGDVTILPTLIVNNAQYRGKLERNAVLKAICSGFK…
>AtVSR7(At4g20110)
MGLVNGRASLTFLLAALTIIAMVVEARFVVEKESISVLNPEEMRSKHDGSIANFGLPDYGGFLIGSVVYPDSKTDGCSAFGKTFKPKFPRPTILLLDRGGCYFALKAWHAQQAGAAAVLVADNVDEPLLTMDSPEESKDADGFIEKLTIPSVLIDKSFGDDLRQGFQKGKNIVIKLDWRESVPHPDKRVEYELWTNSNDECGARCDEQMDFVKNFKGHAQILEKGGYTAFTPHYITWFCPFQFINSPHCKSQCINHGRYCAPDPEDNFREGYEGKDVVLENLRQLCVHRVANESSRPWVWWDYVTDFHSRCSMKEKKYSIDCAESYESLRLFSDLPIEKIKKCIGDPEADTENQVLRTEQVSQIGRGNRGDVTILPTLVINNAQYRGRLERTAVLKAIC…
>OsVSR1(Oryza sative)
MTMMGCAVLLVVVASMAGEAAGRFVVEKNSLRVTSPAGLRGVYECAIGNFGMPQYGGTMHGVVVYPKANK
KACRSFDDFDLSFKPKPGGLPIFLLVDRGDCYFTTKGWNAQTAGAAAVLVADDRLEPLITMDSPESSGTD
YIEKITVPSALVTKKFGDDLKKALENGDMVNVLLDWRESLPHPDERVEYEFWTNSNDECGAKCDMQMNFV
RNFRGTAQVLEKRGYTQFTPHYITWYCPEAFVLSKQCRSQCINHGRYCAPDPEQDFNIGYDGKDVVLQNL
IQICLFKVGNETHKPWVWWDYVHDFSIRCPMKEKKYTRECANGVIKSLGLDLERINKCVGDPEADEENPV
LKAEQDAQIGQGSRGDVTILPTLVVNNKQYRGKLEKSAVLKAVCSGFEETTEPDVCLSQEIQTNECLESN
GGCWQDKTNNFTACKDTFRGRVCECPIARGVKFVGDGYTHCEASGVGRCQINNGGCWKETKNGKTVSACS
NEESKGCKCPPGFKGDGIKSCEDIDECKDKLFCQCKDCSCENTWGSYECSCGGSNMLYMREHDTCISKVA
SSSVGWGFLWVIFFGLALAGIGAYAVYKYRLRSYMDSEIRAIMAQYMPLENQETPNQHRPVEHADI
>OsVSR2(Oryza sative)
MRGPVRWAVVVVVMAMVEAAAGRFVVEKNSLRVTSPEGIKGKYECAIGNFGVPQYGGTLHGWVEYPKSNQ
KACKSFEDFDISFKSTRSGGRPKFVLIDRGQCYFTTKAWNAQNAGAAAVLVVDDKSEPLITMDNPDDAGT
EHLENITIPSVLITKKLGDDLKKSAENGDMVSVLLDWRESLPHPDERVEYEFWTNSNDECGPKCDMQMDF
VKSFRGTAQILEKKGYTQFTPHYITWYCPEAFVVSKQCKSQCINHGRYCAPDPEQDFSQGYDGKDVVVQN
LHQICVFKAANESGKPWLWWDYVHDFSIRCPMKEKKYTPECAVHVIKSLGLDVEKIKKCVGDPEADEENP
VLKAEQDAQIGHDKRGDVTILPTLVINNRQYRGKLDKSAVLKAVCAGFEETTEPAICLSEDVQTNECLEN
NGGCWQDRDNNVTACKDTFRGRVCECPVVKGVKFVGDGYTNCEASGIGRCEIKNGGCWKETRNGKTISAC
SNEVSEGCKCPPGFKGDGIKSCEDIDECKEKLYCQCKGCSCENTWGSYECSCGGNNMLYMREHDTCLSKE
ATSAVGWSFLWVIFFGLVLAGVGAYAVYKYRLRSYMDSEIRAIMAQYMPLDNQEAANQHHVAHAGDDI
>OsVSR3(Oryza sative)
MRGPAGLPLPLVVAVALAAAAVMVVEARFVVEKNSLMVTSPTSLRGRHDSAIGNFGVPQYGGSMAGTVVY
PKDNADACEAYDGDRHFRAKPGALPNFLLIDRGNCLFAKKVWNAQNAGASAVLVVDDKDEPLITMDLPRE
DDEAAKYIQNITIPSALIDKKFGEQLKKAIKDGEMVNVNLDWREAVPHPDDRVEYELWTNSNDECGPKCD
MLMNFLKEFKGAAQLLEKGGYSQFTPHYITWYCPQAFVVSKQCKSQCINHGRYCAPDPEQDFSTGYEGKD
VVVENLRQLCVFQVAKESKKPWIWWDYVTDFHIRCPMKDKKYNKKCAETVIKSLGLDVKKVDKCMGDPNA
DSDHPLLKMEQDAQIGKGSRGDVTILPTLVVNNRQYRGKLERKAVLKAICAGFEETTEPNVCLSDEMETN
ECLNDNGGCWQDKAANVTACRDTFRGRVCECPTFNGVQFKGDGYSNCEPAGPGKCLINHGGCWHETRNGK
TFSACQESGNGKCQCPAGFRGDGVKKCEDINECKEKKACQCPECSCRDTWGDYECTCSGDLLYIKEHDTC
ISKTAVQGKAAWAAVWGILIVLVVVAAGSYVVYKYRLRSYMDSEIRAIMAQYMPLDSQGEVPNHTNDEEH
H
>OsVSR4(Oryza sative)
MGLRSPNSMLWLVLLVWAALLCGSCHGRFVVEKNSLKVTSPSDMKGTYECAIGNFGVPQYGGTMVGVVAY
PKANKKACKSFDDFDISYKAKPGSLPTFLLVDRGDCFFTKKAWNAQNAGAAAILVADDKTEPLITMDTPE
ESGNTDYLENITIPSALITKSFGDKLKKAIDNGDMVNVNLDWRESLPHPDERVEYEFWTNSNDECGPKCD
SQIDFVKSFKGAAQVLEKKGYTQFTPHYITWYCPDSFILSKQCKSQCINHGRYCAPDPEQDFSKGYDGKD
VVVQNLRQVCVYKVAKEHGKPWLWWDYVTDFAIRCPMKEKKYTKECADGVIKSLGLDHKAIDKCIADPDA
DKENPVLKAEQDAQIGKGSRGDVTILPTLVINNRQYRGKLDKGAVLKAICAGFRETTEPAVCLSEDIQTN
ECLENNGGCWQDKAANISACKDTFRGRVCECPVVKGVKFVGDGYTHCEASGSGHCEINNGGCWKDSRHGR
TYSACTNDGCKCPDGFKGDGVHKCEDIDECKERTACQCKECKCKNTWGSYECGCSGGLLYMKEHDTCISK
NAATEVGWNFLWVIFFGLVVAGIAGYAVYKYRIRRYMDSEIRAIMAQYMPLDNQGDVPNHSHHIEL
>OsVSR5(Oryza sative)
MARRAPWLAGIGAVPFLIVVVVAVVGAAVPAMGRFVVEKSSVRVLSPEHIRGHHDAAIGNFGVPDYGGTL
TGVVVYPDKKATGCAEFDAKFKSKSRRPVILLLDRGECYFALKAWNAQQAGAAAVLIADNVDEQLLTMDT
PEESPETEYIDRISIPSALVNRAFGESLKRMSSPSPSSEAAVEVVVKLDWRESMPHPDERVEYELWTNSN
DECGARCDEQMEFVRGFRGHAQIMERGGYALFTPHYITWYCPEAFKLTQQCKSQCINHGRYCAPDPEQDF
GEGYEGKDVVVENLRQLCVHRVANETGRPWAWWDYVMDYKIRCSMKEKKYSKGCAEDVVKALGLSLDKVL
ECMGDPEADTDNAVLAKEQEDQIGRGSRGDVTILPTLVINNVQYRGKLERTAVLKAVCAGFKEGTEPRVC
LSNDIETNECLHRNGGCWRDEKTNVTACKDTFRGRVCECPVVNGVQYEGDGYIGCKAVGPGRCTVDNGGC
WSETRGHQTFSACSDTALTGCRCPPGFQGDGHKCEDLDECKEKLACTCPNCHCKNTWGNYECKCKGNQIY
IRGEDTCIANSMSRFGWFITILVASCVAGVGIAGYVFYKYRLRSYMDSEIMAIMSQYMPLDSQNNENQPL
RQHDSEA
>OsVSR6(Oryza sative)
MARRAPWLAGIGAVPFLIVVVVAVVGAAVPAMGRFVVEKSSVRVLSPEHIRGHHDAAIGNFGVPDYGGTL
TGVVVYPDKKATGCAEFDAKFKSKSRRPVILLLDRGECYFALKAWNAQQAGAAAVLIADNVDEQLLTMDT
PEESPETEYIDRISIPSALVNRAFGESLKRMSSPSPSSEAAVEVVVKLDWRESMPHPDERVEYELWTNSN
DECGARCDEQMEFVRGFRGHAQIMERGGYALFTPHYITWYCPEAFKLTQQCKSQCINHGRYCAPDPEQDF
GEGYEGKDVVVENLRQLCVHRVANETGRPWAWWDYVMDYKIRCSMKEKKYSKGCAEDVVKALGLSLDKVL
ECMGDPEADTDNAVLAKEQEDQIGRGSRGDVTILPTLVINNVQYRGKLERTAVLKAVCAGFKEGTEPRVC
LSNDIETNECLHRNGGCWRDEKTNVTACKDTFRGRVCECPVVNGVQYEGDGYIGCKAVGPGRCTVDNGGC
WSETRGHQTFSACSDTALTGCRCPPGFQGDGHKCEDLDECKEKLACTCPNCHCKNTWGNYECKCKGNQIY
IRGEDTCIANSMSRFGWFITILVASCVAGVGIAGYVFYKYRLRSYMDSEIMAIMSQYMPLDSQNNENQPL
RQHDSEA
>OsVSR7(Oryza sative)
MARRLAAALCLAVAAVSVAVATARFVVEKNSVKVLSPRSLRGRHEAAIANYGVPDYGGTLTGVVVYPADA
RLADGCRPFGEAAAKALRSRSRRPVVLLVDRGGCYFALKTWHAQLAGAAAVLVADGVDEPLLTMDSPEEE
TPDMAFLANITVPSALVTKQFGDALRAAASAADDEVVVRLDWRESMPHPDERVEYELWTNSNDECGPRCD
EQAAFVGAFRGHAQLLEKRGYALFTPHYITWFCPDAFLETTQCKAQCVNRGRYCAPDPDGDLAAGYSGRD
VVLENLRQLCVHRVANARNASWLWWDYVADYHLRCSMKGDHYTRRCADDVAKSLGLPMDLIDECMGDPDA
DVENDVLKTEQIVQVGHGTRGDVTILPTLVINNVQYRGKLESTSVLKAICAGFKESTEPDVCLTPEMETD
ECLNNNGGCWRDEKTNITACKDTFRGRICQCPVVDGVQYQGDGYTHCKAVGPGRCAMNNGGCWKGTRDGK
TFSACSDSDLSGCKCPPGFKGDGLHCEDVDECSEKLACSCPHCSCKNTWGSFDCSCHGNNLMYIKAEDTC
IAKNMSAFGWLVTTLVLSCLAGAGVAGYVFYKYRLRRYMDSEVMAIMSQYMPLEGQNGERLPLREEAQVE
HA
>PV72(Cucurbita sp)
MRGKPSVFLSVCFLLCVSCFGRFVVEKNSLKVTYPDSIKGVYECAIGNFGVPEYGGTMTGIVHYPKANQK
ACKSFDDVGISFKSKPGSLPTFVLADRGDCYFTLKAWNAQNGGAAAILVADDRLEPLITMDSPEEAKADA
NYLKDITIPSALISKSLGDEIKKALSNGEMVNINLDWTEALPHPDDRVEYEFWTNSNDECGAKCDSQIEF
VKNFKGVAQTLEQKGYTQFTPHYITWYCPDAFTLSKQCKTQCINHGRYCAPDPEQDFSKGYDGKDVVVQN
LRQICFFKVANESGKPWLWWDFVTDFSIRCPMKEKKYNEECANEVIKSFGIDLNKIKDCIGDPEADVENP
ILKAEQDAQIGRGSRGDVTILPTLVINNRQYRGKLDKGAVLKGICSGFQETTEPAICLTEDVETNECLTN
NGGCWFDKEANISACRDTFRGRVCECPTVGGVKFVGDGYTHCEASGALRCEINNGGCWKGTHDGKTYSAC
SDDHTKGCKCPPGFKGDGVHTCEDVDECKEKLACQCPECKCKNTWGSYECSCRNGLLYMHEHDTCIGNIG
STVTSWSVVKIVILVLAITGIAGYAIYKYRIRRYMDSEIRAIMAQYMPLDNQGETGSHVARGGV
>Bp80(Pisum sativum)
MKCWRLSAILFLGFMLTSLSTARFVVEKNSLSVTSPEKIKGKHDSAIGNFGIPQYGGSMAGNVVYPKDNS
KGCKDFDSSFKSRPGALPTILLLDRGSCFFALKVWNAQKAGASAVLVADDIEEPLITMDTPEEDVSSAKY
IENITIPSALIGKSFGEKLKDAISGGDMVNVNLDWREAVPHPDDRVEYELWTNSNDECGVKCDMLIEFLK
DFKGAAQILEKGGYTQFTPHYITWYCPHAFTLSKQCKSQCINHGRYCAPDPEQDFNTGYDGKDVVVENLR
QLCVFKVAKETEKSWVWWDYVTDFQIRCPMKEKKYNKECANSVIKSLGLDVEKIDKCMGDPNADTENSIL
KEEQDAQIGKGTRGDVTILPTLVVNNRQYRGKLEKGAVLKAICSGFEETTDPAVCLSNDVETNECLTNNG
GCWQDKTANIAACKDTFRGRVCECPLVDGVQFKGDGYTTCEVSGHGRCKINNGGCWHDARNGHAFSACLD
DGGVKCQCPAGFKGDGVKNCEDIDECKDKKACQCPECSCKNTWGSYNCSCSGDLLYIKDQDTCISKTASQ
AKSTWAAFWVVLIALAMIAGGGFLVYKYRIRQYMDSEIRAIMAQYMPLDSQEEGPNHVNHQRG
>TeVSR(Ttiticum aestivum)
MPRLLLVLAVLLCGFCCCCEGRFVVEKNSLKVTAPDSLKGSYECAIGNFGVPQYGGTMVGVVAYPKSNRK
ACKSFDDFDISYKAKPGSLPTFLLVDRGDCFFTKKAWNAQNAGVAAILVADDKDEPLITMDTPEESGRAD
YLENITIPSALITKSFGDRLRKAVDGGHMVNVNLDWRESLPHPDERVEYEFWTNSNDECGPKCDSQIDFI
KSFKGPAQILEKKGYTQFTPHYITWYCPEAFTLSKQCKSQCINHGRYCAPDPEQDFSKGYDGKDVVVQNL
RQVCVYKVAKENKKPWLWWDYVTDFAIRCPMKEKKYTKECADGVIKSLGLDHKAIDKCIGDPNADEENHV
LKAEQDAQIGKGARGDVTILPTLVINNRQYRGKLDKGAVLKALCAGFQETTEPAVCLSEDIQTNECLENN
GGCWHDKAANISACKDTFRGRVCECPVVKGVKFVGDGYTHCEASGSGRCEINNGGCWKETRNGRTHSACT
DGGCKCPDGFKGDGVHKCEDVDECKERTACQCKECKCNNTWGSYECGCGGGFLYMKEHDTCISKDAGARV
GWNFLWFLLFGLAAVGIAGYAVYKYRIRSYMDSEIRAIMAQYMPLDNQGEIPNHSHHIEM
>VmVSR(Vigna mungo)
MGIKLSLLLCVWGLLLGCTVGRFVVEKNSLRVTAPSSLKGTYECAIGNFGVPMYGGTLVGSVLYPKVNQK
GCLNFTDVNFQSKPGGFPTFLLVDRGDCYFTLKAWNAQNGGAAAVLVADDKAETLITMDTPEEGKGTDDD
YVENISIPSVLISKSLGDSIKKALSDGEMVNMNLDWREALPHPDDRVEYELWTNSNDECGQKCDSLINFL
KDFKGVAQLLERKGFTQFTPRYITWFCPEAFLLSKQCKSQCINNGRYCAPDPEQDFSSGYDGKDVVVQNL
RQACFYKVANESGKPWQWWDYVTDFSIRCPMKEKKYTEECSDQVIKSLGADLKKIKDCIGDPHADVENPV
LKAEQEAQIGKGTRGDVTILPTLVINSRQYRGKLSRPAVLKAICAGFLETTEPSVCLTPEMETDECLVNN
GGCWKEKSSNITACRDTFRGRVCECPVVQNVKFVGDGYTHCEASGTLSCDFNNGGCWKGSQGGRAYTACL
DDYRKGCTCPPGFRGDGVQSCEDIDECQEKTACQCPACTCKNTWGSYECKCGSGLFYSRENDTCLGAYSA
TGVSIWMIILIAVVAVSGGYAFYKYRIQRYMDSEIRAIMAQYMPLDNQPEESNQVHHNI
>ZmVSR1(Zea mays)
MGSRFASAALRLLVCAALLLGCCHGRFVVEKNSLKVTAPDDLKGTYECAIGNFGVPQYGGTMVGFVAYPK
ANRKACKSFGDFDISYKAKPGAFPTFLLVDRGDCYFAKKAWNAQKAGAAAILVADDKDEPLITMDNPEES
GNTDYLENITIPSALITKSFGDKLKKVIDNGDMVSVNLDWREALPHPDERVEYEFWTNSNDECGPKCDSQ
IDFVKSFKGAAQVLEKKGYTEFTPHYITWYCPEAFILSKQCKSQCINHGRYCAPDPEQDFSKGYDGKDVV
VQNLRQVCVFKVAKEHKKPWLWWDYVTDFAIRCPMKEKKYTKECADGVIKSLGLDHKAIDKCIGDPDADE
ENPVLKAEQDAQIGKGSRGDVTILPTLVINNRQYRGKLDKGAVLKALCAGFKETTEPAVCLSEDIQTNEC
LENNGGCWQDKAANITACKDTFRGRVCECPIVKGVKFVGDGYSHCEASGSGRCEINNGGCWKDTKNGRTY
SACNDDGCKCPDGFKGDGRHKCEDIDECKERTACQCKECKCKNTWGSYECGCSGGLLYMKEHDTCISKSG
ASEAGWGFLWVIFFGLVAAGIAGYAVYKYRIRRYMDSEIRAIMAQYMPLDNQGDVQSHSHHIEM
>ZmVSR2(Zea mays)
MASTAARRLLLPLLLVALIAAHRAAARFVVEKNSLRVTSPAVLRGVYECAIGNFGMPQYGGTMHGVVVYP
KADAKACRPFADSGLSFKPRSGGLPVFLLVDRGDCYFTTKGWNAQNAGAAAVLVADDRVEPLITMDSPES
SGTEHIENITIPSALVTKRFGEDLRKALQSGDMVNVLLDWRESLPHPDERVEYELWTNSNDECGAKCDMQ
MSFVRSFRGIAQALEKRGYTQFTPHYITWYCPEAFVLSKQCRSQCINHGRYCAPDPEQDFSTGYDGRDVV
LQNLVQICVFRVANGTRRPWMWWDYVHDFAVRCPMKEKKYTRECANGVINSLGLDIEKINKCVGDPEADK
ENPVLKAEQDAQIGHGSRGDVTILPTLVVNNRQYRGKLEKTSVLKAVCSGFEETTEPDVCLREDIETNEC
LENNGGCWLDKATNVSACKDTFRGRVCECPIVNGVKFIGDGYNHCEASGLGRCQINNGGCWNETRNGKSV
SACSNQEAKGCKCPAGFKGDGANSCEDVDECKEKLFCQCKDCACENTWGSYECSCGGGNSLYIREHDTCI
SKHSSSTPSWGFLWVVFLGLALAGAGAYAVYKYRLRSYMDSEIRAIMAQYMPLESQDMPSQQHHLVPVDR
ADV
>ZmVSR3(Zea mays)
MRRSSHAMGAQAFRLLLLLLLAAAAAEARFVVEKNSLMVTSPTSLRGRHDSAIGNFGIPQYGGSMAGAVV
YPKDNAKACDDFDGRHPFRAKPGAMPTFLLIDRGECLFAKKVWNAQNAGASAVLVVDDKDEPLITMDLPR
EDDEASKYIQNITIPSALIDEKFGDQLKKAVKDGEMVNVNLDWREAVPHPDDRVEYELWTNSNDECGPKC
DMLMNFLKEFKGAAQLLEKGGYSQFTPHYITWYCPQAFVISKQCKSQCINHGRYCAPDPEQDFSTGYEGK
DVVVENLRQLCVFKVANENKKPWVWWDYVTDFHIRCPMKEKKYNKKCAETVIKSLGLDVKKVDKCMGDPN
ADSDHPLLKMEQDAQIGKGSRGDVTILPTLVVNNRQYRGKLERKAVLKAICAGFEETTEPNVCLSDDIET
NECLNDNGGCWQDKSANVTACRDTFRGRVCECPTFNGVQFKGDGYSNCEPAGPGKCLINHGGCWHETRNG
KTFSACQESGDGKCLCPAGFRGDGVKKCEDIDECKEKKACQCPECNCKDTWGGYDCTCSGDLLYIREHDT
CISKTAVQAKAAWAAVWGILIVVAVVAAGSYVVYKYRLRSYMDSEIRAIMAQYMPLDNQGEVPNHTHDED
RS
>ZmVSR4(Zea mays)
MRRSSHAMGAQAFRLLLLLLLAAAAAEARFVVEKNSLMVTSPTSLRGRHDSAIGNFGIPQYGGSMAGAVV
YPKDNAKACDDFDGRHPFRAKPGAMPTFLLIDRGECLFAKKVWNAQNAGASAVLVVDDKDEPLITMDLPR
EDDEASKYIQNITIPSALIDEKFGDQLKKAVKDGEMVNVNLDWREAVPHPDDRVEYELWTNSNDECGPKC
DMLMNFLKEFKGAAQLLEKGGYSQFTPHYITWYCPQAFVISKQCKSQCINHGRYCAPDPEQDFSTGYEGK
DVVVENLRQLCVFKVANENKKPWVWWDYVTDFHIRCPMKEKKYNKKCAETVIKSLGLDVKKVDKCMGDPN
ADSDHPLLKMEQDAQIGKGSRGDVTILPTLVVNNRQYRGKLERKAVLKAICAGFEETTEPNVCLSDDIET
NECLNDNGGCWQDKSANVTACRVCVDRYNIFIDVYVRIFFLFFHINVIQTFLLRTPSVVECVNAPLSMAY
NLKAMATAIVNVMSFVLFSHILTLKYLKI
>ZmVSR5(Zea mays)
MMRGQAWLALLVVVALALADAAAGRFVVEKNSLEVTSPDELKGKYECAIGNFGVPQYGGTLHGWVEYPKS
NRKACQSFDQFDISFKPKQAGGRPIFVLVDRGECFFTTKAWNAQNAGAAAVLVVDDKSEPLITMDNPEEG
KEHLENITIPSVLITKKLGENLKKSAENGDMLSVLLDWRESLPHPDERVEYEFWTNSNDECGPKCDMQMD
FVRSFRGTAQILEKKGYTQFTPHYITWYCPEAFVDSKQCKSQCINHGRYCAPDPDQDFSQGYDGRNVVVQ
NLHQICVFKIANETGKPWLWWDYVHDFALRCPMKDKKYNNDCAHDVIKSLGLDIENINKCVGDPEADVEN
EILKAEQDAQIGHGKRGDVTILPTLVINNKQYRGKLDKVAVLKAICSGFEETTEPAICLSEEIQTNECLE
NNGGCWLDKANNVTACKDTFRGRVCECPIVRGVKFVGDGYTHCEASGVGRCEISNGGCWQETKDGKTISA
CSNEISEGCKCPMGFKGDGEKSCEDIDECQEKLYCQCKGCSCKNTWGSYECSCGDDNMLYMREHDTCISK
EGTATTVGWSFLWVIFFGLVFAGVGAYAVYKYRLRSYMDSEIRAIMAQYMPLDNQEGANQHQVVHANDI
>ZmVSR6(Zea mays)
MGSRSAGAALRLWLLALLLGCCQGRFVVEKNSLKVTAPDGLKGTYECAIGNFGVPQYGGTMVGFVAYPKA
NRKACKSFDDFDISYKAKPGAFPTFLLVDRGDCYFAKKAWNAQKAGAAAILVADDKDEPLITMDNPEEGG
NTDYLENITIPSALITKSFGDRLKKAIDSGDMVNVNLDWREALPHPDERVEYEFWTNSNDECGPKCDSQI
DFVKSFKGAAQVLEKKGYTEFTPHYITWYCPEAFILSKQCKSQCINHGRYCAPDPEQDFSKGYDGKDVVV
QNLRQVCVFKVAKEHKKPWLWWDYVTDFAIRCPMKEKKYTKECADGVIKSLGLDHKAIDKCIGDPDADEE
NHVLKAEQDAQIGKGSRGDVTILPTLVINNRQYRGKLDKGAVLKALCAGFRETTEPAVCLSDDIQTNECL
ENNGGCWQDKAANITACKDTFRGRVCECPVVKGVKFVGDGYTHCEASGSGRCEINNGGCWKDTKNGRTYS
ACTDDGCRCPDGFKGDGKHKCEGKGHFPEAH
>ZmVSR7(Zea mays)
MAAGRAPWLAAGLVAVLMVVAARARFVVEKSSVRVLAPEHIRGHHDAAIGNFGVPDYGGTLTGVVIYPDT
KPTGCDDFDAKFKAKSRRPVILLLDRGECYFALKAWNAQRAGAAAVLIADSVDEQLLTMDSPEASPGTEY
IDKINIPSALVNRAFGESLKKMAQKVAGAGSEEVVVKLDWRESMPHPDERVEYELWTNSNDECGARCDEQ
MAFVRGFRGHAQLLERAGYARFTPHYITWYCPEAFRATQQCRSQCINRGRYCAPDPEGDFGAGYEGKDVV
VENLRQLCVHRVANETGCPWAWWDYVMDYKIRCSMKEKKYTKTCAEDVVTALGLDLKKVLECMGDPEADA
DNAVLSKEQEDQIGSGSRGDVTILPTLVINNVQYRGKLERTAVLKAVCAGFKEGTEPRVCLSHDIETNEC
LHRNGGCWRDEATNVTACQDTYRGRVCECPVVNGVRYEGDGYTDCKAIGPGRCALNNGGCWSATRGHQTF
SACTETALTGCRCPPGFHGDGHKCEDLDECREKLACTCPDCQCKNTWGNYECKCKGNQLYIRGEDVCIAN
SMSKLGWFITIAAVACVLGVGVAGYVFYKYRLRSYMDSEIMSIMSQYMPLDSQNNENQPLRQHDSEALRH
>AhVSR(Arachis hypogaea)
MVKMGTKKLSFLLCVWVLVFGFCYGRFVVEKNSLKVTYPKSLKGSYECAIGNFGVPKYGGVMVGSVVYPK
ANQKGCKSFSDVDISFQTKPGSYPTFVLVDRGDCFFTLKAWNAQNAGAAAILVADDRSETLITMDTPEEM
NAGKGDYVEKITIPSALISRSLADKIKDALSNGEMVNINLDWTEALPHPDERVEYELWTNSNDECGPKCD
NLIEFLKDFKGAAQLLERKGFTQFTPRYITWYCPEAFLLTKQCKSQCINHGRYCAPDPEQDFSKGYDGKD
VVIQNLRQACFYKVANASGNPWQWWDYVTDFAIRCPMKDKKFTEECSDQVITSLGANLKKIKECVGDPHA
DVENPVLKAEQDAQIGKGSRGDVTILPTLVINDRQYRGKLSRAAVLKAICAGFQETTEPSICLTQDMETN
ECLENNGGCWQDKSANITACRDTFRGRVCECPIVQNVKFVGDGYTHCEASGALRCAINNGGCWKGTQEGK
VYSACIDDHTKGCKCPPGFKGDGINKCEDIDECEEKLKCQCPQCKCKNTWGSYECKCGSGLFYSQENDVC
MGKYTASMSGGNFLGMIILVAAVAGVAGYAFYKIRIQRYMDSEIRQIMAQYMPLDNQPEVPSQLHHDI
>CbVSR1(Capsicum baccatum)
MRAKLGFLMFVWFLVFESCLGRFVVEKNSLRVTSPDSIKDVYECAIGNFGVPQYGGTMVGTVVYPKANQK
SCKNFADVDVSFKTKPGGMPVFVLVDRGDCYFTLKAWNAQKAGAAAILVADDRSEPLITMDTPEEEDAKA
DYLQNITIPSALISQSLGDNIKKQLSKGEMVNINLDWREALPHPDERVEYEFWTNSNDECGPKCESQREF
VKNFKGAAQILEQKGYTQFTPHYITWYCPEAFILSKQCKSQCINHGRYCAPDPEQDFSKGYDGKDVVLQN
LRQACFYKVANESGKPWLWWDYVTDFGIRCPMNEKKYNKECADQVIKSLGFDVKQIDKCVGDPEADADNP
VLKAEQEAQIGKDSRGDVTILPTLVINNRQYRGKLDKGAVLKAICSGFEETTEPAICLTDDIQTNECLES
NGGCWQDKAANITACRDTFRGKVCECPTVQGVKFVGDGYSHCEASGALRCGLNNGGCWKGTKDGRTFSAC
IDDHTKGCKCPPGFKGDGVNVCEDIDECKERLACQCPDCKCKNTWGSYQCSCSGNLLYMQEHDTCIGNDG
KAAFSWSLVWVIILGLAFAGVGAYAVYKYRIRRYMDSEIRAIMAQYMPLDNQGEVPNHIPHGNV
>CbVSR2(Capsicum baccatum)
MNKAWSVCNSRAWLRVKGRVPVEAALTVSAERGSIWTFPDLGHLYSSLKMKMKEKVGFLVCVWFVLCGCC
LGRFVVEKNSLRVTSPDSIKEVYECAIGNFGVPQYGGTMVGIVMYPKTNKKSCKNFSDFDISFKSKRGGM
PVFLLVDRGDCYFTLKAWNAQQAGAGAILVADDRVEPLITMDTPEEEDAKADYLQDITIPSALISKSLGD
SIKKELSRGEMVNINLDWKEALPHPDERVEYEFWTNSNDECGPKCESQREFVKNFKGAAQILEQKGYTQF
TPHYITWYCPEAFTLSKQCKSQCINHGRYCAPDPEQDFSKGYDGKDVVLQNLRQACFYKVANESGKPWLW
WDYATDFAIRCPMREMKYTKECADQVIKSLGFDVKQIEKCVGDPEADSHNPVLKAEQDTQIGKGARGDVT
ILPTLVINNRQYRGKLEKGAVLKAICSGFEETTEPAICLTEGYFP
>CbVSR3(Capsicum baccatum)
MHKIVMQDTFRGRVCECPVVQGVKFVGDGYTHCEASGALRCEIKNGGCWKGTQNGRTYSACIMEALYVIS
LSCQDDHTKGCKCPPGFRGDGVNSCEDIDECKEKLACQCADCKCKNTWGSYDCSCSGNSLYMHEHDTCIS
KDAKSGFGWGLVWTIILGLAFAGVAAYAVYKYRIRRYMDSEIRAIMAQYMPLDQGEGANHVPLGNV

## Sheet: Suppl. Fig.2
				Supplementary Figure 2
				Uncropped image of the protein gel blot shown in Supplementary Figure 2

## Sheet: Suppl. Fig 3
		Supplementary Figure 3a				Supplemenrary Figure 3b
		Line intensity analysis				Line intensity analysis
		Distance	Intensity	Intensity		Distance	Intensity	Intensity
		(μm)	(A.U.)	(A.U.)		(μm)	(A.U.)	(A.U.)
			Aleu-RFP	Man1-CFP			Aleu-RFP	CFP-BP80
		X	Y-red	Y-blue		X	Y-red	Y-blue
		0	480.222	280.111		0	498.236	64
		0.06215	547.058	412.432		0.06215	465.332	71.348
		0.1243	746.401	579.602		0.1243	577	34.609
		0.18644	752.357	576.85		0.18644	361.652	43.87
		0.24859	684.87	731.326		0.24859	470.043	61.478
		0.31074	684.401	1075.44		0.31074	370.652	43.087
		0.37289	675.663	1433.29		0.37289	514.609	35.087
		0.43504	730.71	2070.02		0.43504	745.565	50.087
		0.49718	819.98	2164.86		0.49718	515.174	38.435
		0.55933	637.938	2087.15		0.55933	640	61.478
		0.62148	733.269	2267.61		0.62148	659.087	43.391
		0.68363	663.023	1636.03		0.68363	550.913	46.609
		0.74578	524.144	1439.95		0.74578	605.087	45.913
		0.80792	599.641	1039.18		0.80792	440.565	62.957
		0.87007	588.06	537.315		0.87007	432.913	68.957
		0.93222	682.667	386.469		0.93222	530.087	69.826
		0.99437	480.8	395.064		0.99437	529.783	91.783
		1.05652	721.449	354.619		1.05652	672.087	98.174
		1.11866	754.907	237.662		1.11866	661.435	212.522
		1.18081	573.088	255.125		1.18081	428.957	204.217
		1.24296	416.529	351.631		1.24296	826.739	329.391
		1.30511	670.485	292.011		1.30511	868.913	569.87
		1.36726	611.21	248.206		1.36726	1026.3	886
		1.42941	621.333	160.333		1.42941	1333.17	1231
		1.49155	587.811	154.087		1.49155	1404.65	1599.43
		1.5537	776.493	164.599		1.5537	1814	1854.57
		1.61585	725.46	306.095		1.61585	1886.7	2438.39
		1.678	663.523	264.444		1.678	2472.61	2514.35
		1.74015	784.64	189.931		1.74015	2467.61	2688.52
		1.80229	1043.94	220.677		1.80229	1992.13	2570.91
		1.86444	1142.16	202.748		1.86444	1842	2138.65
		1.92659	1370.26	277.042		1.92659	1523.22	1561.78
		1.98874	2052.95	247.34		1.98874	1418.35	1190.57
		2.05089	2219.33	157.097		2.05089	950.739	894.87
		2.11303	1690.97	273.354		2.11303	1175.83	584.13
		2.17518	1648	242.858		2.17518	665.522	390.174
		2.23733	1582.12	332.855		2.23733	612.913	250.435
		2.29948	1203.08	262.918		2.29948	457.957	136.304
		2.36163	1140.11	257.304		2.36163	465.826	123.174
		2.42377	883.6	370.346		2.42377	162.783	64.696
		2.48592	703.94	260.428		2.48592	100.609	58
		2.54807	648.19	289.027		2.54807	41.522	26.609
		2.61022	492.635	375.382		2.61022	48.435	48.652
		2.67237	530.415	306.548		2.67237	8.261	39.826
		2.73451	450.466	341.045		2.73451	124.261	31.913
		2.79666	398.701	374.074		2.79666	8.696	29
		2.85881	379.889	275.778		2.85881	26.174	50

## Sheet: Suppl.Fig 4
		Supplementary Figure 4
		Line intensity analysis
		Distance	Intensity	Intensity
		(μm)	(A.U.)	(A.U.)
			SYP61-GFP	RFP-VSR4
		X	Y-green	Y-red
		0	204.667	85.111
		0.06463	206.73	55.7
		0.12926	228.399	69.014
		0.19389	233.625	104.043
		0.25852	265.756	69.316
		0.32315	264.469	87.783
		0.38778	241.625	84.121
		0.45241	216.074	90.759
		0.51704	185.622	150.419
		0.58167	238.32	119.96
		0.6463	246.734	106.717
		0.71093	261.931	168.92
		0.77556	301.02	279.595
		0.84019	292.362	324.189
		0.90482	374.287	357.597
		0.96945	539.741	480.889
		1.03408	757.151	731.743
		1.09871	908.718	957.98
		1.16334	1145.98	1223.89
		1.22797	1612.16	1763
		1.2926	1919.16	2169.48
		1.35723	2323.24	2370.82
		1.42186	2831.08	2566.81
		1.48649	3187.87	2723.05
		1.55112	3220.2	2810.44
		1.61575	2959.92	2688.39
		1.68038	2736.8	2505.36
		1.74501	2433.88	2153.28
		1.80964	1891.07	1606.93
		1.87427	1388.82	1383.08
		1.9389	1158.26	1221.52
		2.00353	986.301	938.018
		2.06816	741.644	836.926
		2.13278	570.031	612.782
		2.19741	490.307	352.849
		2.26204	426.159	271.705
		2.32667	371.68	223.48
		2.3913	292.519	200.231
		2.45593	252.191	138.959
		2.52056	223.481	109.07
		2.58519	210.479	110.095
		2.64982	191.657	56.066
		2.71445	150.043	55.793
		2.77908	147.803	80.333
		2.84371	129.794	52.803
		2.90834	110.556	51

## Sheet: Suppl. Fig 5
	Supplementary Figure 5
	Quantification analysis of Figure 3a-e
		GFP-VSR7		GFP-VSR7		GFP-VSR7		GFP-VSR7		GFP-VSR7			Pearson’s correlation coefficient (PCC)							Two-way ANOVA	Ordinary
		RFP-VSR4		SYP61-RFP		RFP-BP80		ST-RFP		Man1-RFP										Alpha	0.05
		(I)		(II)		(III)		(IV)		(V)			Degree of	Very strong	Strong	Moderate	weak	Very weak
		rS	rP	rS	rP	rS	rP	rS	rP	rS	rP		correlation	correlation	correlation	correlation	correlation	and no		Source of Variation	% of total variation	P value	P value summary	Significant?
	cell 1	0.08	0.15	0.14	0.02	0.07	0.12	0.07	0.15	0.72	0.81							correlation		Interaction	2.66	<0.0001	****	Yes
	cell 2	0.08	0.16	0.15	0.07	0.02	0.19	0.17	0.09	0.7	0.77		Value of							Row Factor	0.2589	<0.0001	****	Yes
	cell 3	0.09	0.2	0.18	0.09	0.05	0.16	0.19	0.07	0.74	0.85		correlation	0.8-1	0.6-0.8	0.4-0.6	0.2-0.4	0-0.2		Column Factor	96.11	<0.0001	****	Yes
	cell 4	0.07	0.17	0.16	0.05	0.05	0.19	0.19	0.1	0.72	0.82		coefficient
	cell 5	0.04	0.18	0.19	0.08	0.02	0.14	0.15	0.09	0.75	0.78									ANOVA table	SS	DF	MS	F (DFn, DFd)	P value
	cell 6	0.11	0.18	0.14	0.04	0.04	0.13	0.18	0.12	0.77	0.85									Interaction	0.1956	4	0.04891	F (4, 90) = 61.50	P<0.0001
	cell 7	0.07	0.16	0.13	0.07	0.07	0.16	0.18	0.08	0.76	0.86									Row Factor	0.01904	1	0.01904	F (1, 90) = 23.94	P<0.0001
	cell 8	0.06	0.21	0.16	0.04	0.01	0.17	0.17	0.1	0.8	0.72									Column Factor	7.069	4	1.767	F (4, 90) = 2222	P<0.0001
	cell 9	0.05	0.19	0.15	0.09	0.03	0.15	0.19	0.11	0.76	0.84									Residual	0.07158	90	0.0007953
	cell 10	0.09	0.17	0.16	0.12	0.01	0.18	0.18	0.08	0.74	0.86
	average	0.074	0.177	0.156	0.067	0.037	0.159	0.167	0.099	0.746	0.816									Difference between row means
	SD	0.0206559	0.0188856	0.0183787	0.0298329	0.0226323	0.0242441	0.0362246	0.0233095	0.0287518	0.0464758									Mean of Row 1	0.236
																				Mean of Row 2	0.2636
																				Difference between means	-0.0276
																				SE of difference	0.00564
																				95% CI of difference	-0.03881 to -0.01639

[truncated: 3 more sheets: Suppl. Fig 6, Suppl. Fig 7, Suppl. Fig 8]
